# Supplementary material for: In vivo genetic dissection of tumor growth and the Warburg effect
Source: eLife. 2016 Sep 1;5:e18126. doi: 10.7554/eLife.18126 (PMC5030086; doi:10.7554/eLife.18126)
Supplement: Supplementary file 1. — Gene ID, values of gene expression level of different genotype (Dcl for the dpp>mCherry control; InR for dpp>InRact; Pvr for dpp>Pvract; Sima for dpp>Pvract+SimaRNAi), fold change (log2) of expression level between two genotypes, p-values and significance in RNA-seq analysis are shown. DOI: http://dx.doi.org/10.7554/eLife.18126.016 [file elife-18126-supp1.xlsx]

## Sheet: gene_exp.diff
test_id	gene_id	gene	locus	sample_1	sample_2	status	value_1	value_2	log2(fold_change)	test_stat	p_value	q_value	significant
128up	128up	128up	2R:7924810-7926357	Dcl	Inr	OK	93.7902	94.0001	0.00322452	0.0101723	0.98565	0.994483	no
14-3-3epsilon	14-3-3epsilon	14-3-3epsilon	3R:14068252-14074388	Dcl	Inr	OK	1262.97	1189.54	-0.0864093	-0.21295	0.70305	0.892512	no
14-3-3zeta	14-3-3zeta	14-3-3zeta	2R:5987183-5997192	Dcl	Inr	OK	894.854	875.722	-0.0311803	-0.0765007	0.89105	0.963315	no
140up	140up	140up	3R:9948379-9951252	Dcl	Inr	OK	22.3122	21.8376	-0.0310245	-0.0543182	0.92175	0.973097	no
18w	18w	18w	2R:15999015-16004437	Dcl	Inr	OK	45.5304	43.438	-0.0678736	-0.218792	0.7006	0.8911	no
26-29-p	26-29-p	26-29-p	3L:13987334-13989678	Dcl	Inr	OK	238.755	240.075	0.00795555	0.0251652	0.96445	0.987036	no
312	312	312	3L:1342489-1424979	Dcl	Inr	OK	11.8671	11.4522	-0.0513314	-0.0472006	0.9298	0.975402	no
4EHP	4EHP	4EHP	3R:19889307-19934671	Dcl	Inr	OK	34.2768	31.2615	-0.132846	-0.306922	0.5952	0.83234	no
5-HT1A	5-HT1A	5-HT1A	2R:14954663-15009463	Dcl	Inr	NOTEST	0.0192804	0.051823	1.42646	0	1	1	no
5-HT1B	5-HT1B	5-HT1B	2R:14909829-14920128	Dcl	Inr	NOTEST	0.0244402	0	#NAME?	0	1	1	no
5-HT2	5-HT2	5-HT2	3R:438596-459026	Dcl	Inr	NOTEST	0.00920974	0.00577769	-0.672669	0	1	1	no
5-HT7	5-HT7	5-HT7	3R:26794863-26842569	Dcl	Inr	NOTEST	0.00399908	0.0153762	1.94296	0	1	1	no
5PtaseI	5PtaseI	5PtaseI	3R:20865096-20870857	Dcl	Inr	OK	15.2641	15.2037	-0.00572283	-0.00678281	0.9899	0.996199	no
5SrRNA-Psi:CR33356	5SrRNA-Psi:CR33356	5SrRNA-Psi:CR33356	2R:15652525-15652668	Dcl	Inr	NOTEST	0	0	0	0	1	1	no
5SrRNA-Psi:CR33363	5SrRNA-Psi:CR33363	5SrRNA-Psi:CR33363	2R:15649931-15650075	Dcl	Inr	NOTEST	0	0	0	0	1	1	no
5SrRNA-Psi:CR33371	5SrRNA-Psi:CR33371	5SrRNA-Psi:CR33371	2R:15646978-15647115	Dcl	Inr	NOTEST	0	0	0	0	1	1	no
5SrRNA-Psi:CR33416	5SrRNA-Psi:CR33416	5SrRNA-Psi:CR33416	2R:15630380-15630523	Dcl	Inr	NOTEST	0	0	0	0	1	1	no
5SrRNA:CR33353	5SrRNA:CR33353	5SrRNA:CR33353	2R:15653648-15653783	Dcl	Inr	NOTEST	0	0	0	0	1	1	no
5SrRNA:CR33354	5SrRNA:CR33354	5SrRNA:CR33354	2R:15653279-15653414	Dcl	Inr	NOTEST	0	0	0	0	1	1	no
5SrRNA:CR33355	5SrRNA:CR33355	5SrRNA:CR33355	2R:15652913-15653048	Dcl	Inr	NOTEST	0	0	0	0	1	1	no
5SrRNA:CR33357	5SrRNA:CR33357	5SrRNA:CR33357	2R:15652152-15652287	Dcl	Inr	NOTEST	0	0	0	0	1	1	no
5SrRNA:CR33358	5SrRNA:CR33358	5SrRNA:CR33358	2R:15651793-15651928	Dcl	Inr	NOTEST	0	0	0	0	1	1	no
5SrRNA:CR33359	5SrRNA:CR33359	5SrRNA:CR33359	2R:15651417-15651552	Dcl	Inr	NOTEST	0	0	0	0	1	1	no
5SrRNA:CR33360	5SrRNA:CR33360	5SrRNA:CR33360	2R:15651048-15651183	Dcl	Inr	NOTEST	0	0	0	0	1	1	no
5SrRNA:CR33361	5SrRNA:CR33361	5SrRNA:CR33361	2R:15650679-15650814	Dcl	Inr	NOTEST	0	0	0	0	1	1	no
5SrRNA:CR33362	5SrRNA:CR33362	5SrRNA:CR33362	2R:15650306-15650441	Dcl	Inr	NOTEST	0	0	0	0	1	1	no
5SrRNA:CR33364	5SrRNA:CR33364	5SrRNA:CR33364	2R:15649572-15649707	Dcl	Inr	NOTEST	0	0	0	0	1	1	no
5SrRNA:CR33365	5SrRNA:CR33365	5SrRNA:CR33365	2R:15649206-15649341	Dcl	Inr	NOTEST	0	0	0	0	1	1	no
5SrRNA:CR33366	5SrRNA:CR33366	5SrRNA:CR33366	2R:15648847-15648982	Dcl	Inr	NOTEST	0	0	0	0	1	1	no
5SrRNA:CR33367	5SrRNA:CR33367	5SrRNA:CR33367	2R:15648471-15648606	Dcl	Inr	NOTEST	2.61063	0	#NAME?	0	1	1	no
5SrRNA:CR33368	5SrRNA:CR33368	5SrRNA:CR33368	2R:15648095-15648230	Dcl	Inr	NOTEST	0	0	0	0	1	1	no
5SrRNA:CR33369	5SrRNA:CR33369	5SrRNA:CR33369	2R:15647719-15647854	Dcl	Inr	NOTEST	0	0	0	0	1	1	no
5SrRNA:CR33370	5SrRNA:CR33370	5SrRNA:CR33370	2R:15647346-15647481	Dcl	Inr	NOTEST	0	0	0	0	1	1	no
5SrRNA:CR33372	5SrRNA:CR33372	5SrRNA:CR33372	2R:15646605-15646740	Dcl	Inr	NOTEST	0	0	0	0	1	1	no
5SrRNA:CR33373	5SrRNA:CR33373	5SrRNA:CR33373	2R:15646239-15646374	Dcl	Inr	NOTEST	0	0	0	0	1	1	no
5SrRNA:CR33374	5SrRNA:CR33374	5SrRNA:CR33374	2R:15645866-15646001	Dcl	Inr	NOTEST	0	0	0	0	1	1	no
5SrRNA:CR33375	5SrRNA:CR33375	5SrRNA:CR33375	2R:15645497-15645632	Dcl	Inr	NOTEST	0	0	0	0	1	1	no
5SrRNA:CR33376	5SrRNA:CR33376	5SrRNA:CR33376	2R:15645128-15645263	Dcl	Inr	NOTEST	0	0	0	0	1	1	no
5SrRNA:CR33377	5SrRNA:CR33377	5SrRNA:CR33377	2R:15644759-15644894	Dcl	Inr	NOTEST	0	0	0	0	1	1	no
5SrRNA:CR33378	5SrRNA:CR33378	5SrRNA:CR33378	2R:15644383-15644518	Dcl	Inr	NOTEST	0	0	0	0	1	1	no
5SrRNA:CR33379	5SrRNA:CR33379	5SrRNA:CR33379	2R:15644014-15644149	Dcl	Inr	NOTEST	0	0	0	0	1	1	no
5SrRNA:CR33380	5SrRNA:CR33380	5SrRNA:CR33380	2R:15643645-15643780	Dcl	Inr	NOTEST	0	0	0	0	1	1	no
5SrRNA:CR33381	5SrRNA:CR33381	5SrRNA:CR33381	2R:15643276-15643411	Dcl	Inr	NOTEST	0	0	0	0	1	1	no
5SrRNA:CR33382	5SrRNA:CR33382	5SrRNA:CR33382	2R:15642907-15643042	Dcl	Inr	NOTEST	0	0	0	0	1	1	no
5SrRNA:CR33383	5SrRNA:CR33383	5SrRNA:CR33383	2R:15642538-15642673	Dcl	Inr	NOTEST	0	0	0	0	1	1	no
5SrRNA:CR33384	5SrRNA:CR33384	5SrRNA:CR33384	2R:15642169-15642304	Dcl	Inr	NOTEST	0	0	0	0	1	1	no
5SrRNA:CR33385	5SrRNA:CR33385	5SrRNA:CR33385	2R:15641800-15641935	Dcl	Inr	NOTEST	0	0	0	0	1	1	no
5SrRNA:CR33386	5SrRNA:CR33386	5SrRNA:CR33386	2R:15641431-15641566	Dcl	Inr	NOTEST	0	0	0	0	1	1	no
5SrRNA:CR33387	5SrRNA:CR33387	5SrRNA:CR33387	2R:15641062-15641197	Dcl	Inr	NOTEST	0	0	0	0	1	1	no
5SrRNA:CR33388	5SrRNA:CR33388	5SrRNA:CR33388	2R:15640693-15640828	Dcl	Inr	NOTEST	0	0	0	0	1	1	no
5SrRNA:CR33389	5SrRNA:CR33389	5SrRNA:CR33389	2R:15640320-15640455	Dcl	Inr	NOTEST	0	0	0	0	1	1	no
5SrRNA:CR33390	5SrRNA:CR33390	5SrRNA:CR33390	2R:15639961-15640096	Dcl	Inr	NOTEST	0	0	0	0	1	1	no
5SrRNA:CR33391	5SrRNA:CR33391	5SrRNA:CR33391	2R:15639600-15639734	Dcl	Inr	NOTEST	0	0	0	0	1	1	no
5SrRNA:CR33392	5SrRNA:CR33392	5SrRNA:CR33392	2R:15639231-15639366	Dcl	Inr	NOTEST	0	0	0	0	1	1	no
5SrRNA:CR33393	5SrRNA:CR33393	5SrRNA:CR33393	2R:15638862-15638997	Dcl	Inr	NOTEST	0	0	0	0	1	1	no
5SrRNA:CR33394	5SrRNA:CR33394	5SrRNA:CR33394	2R:15638493-15638628	Dcl	Inr	NOTEST	0	0	0	0	1	1	no
5SrRNA:CR33395	5SrRNA:CR33395	5SrRNA:CR33395	2R:15638124-15638259	Dcl	Inr	NOTEST	0	0	0	0	1	1	no
5SrRNA:CR33396	5SrRNA:CR33396	5SrRNA:CR33396	2R:15637755-15637890	Dcl	Inr	NOTEST	0	0	0	0	1	1	no
5SrRNA:CR33397	5SrRNA:CR33397	5SrRNA:CR33397	2R:15637382-15637517	Dcl	Inr	NOTEST	0	0	0	0	1	1	no
5SrRNA:CR33398	5SrRNA:CR33398	5SrRNA:CR33398	2R:15637016-15637151	Dcl	Inr	NOTEST	0	0	0	0	1	1	no
5SrRNA:CR33399	5SrRNA:CR33399	5SrRNA:CR33399	2R:15636647-15636782	Dcl	Inr	NOTEST	0	0	0	0	1	1	no
5SrRNA:CR33400	5SrRNA:CR33400	5SrRNA:CR33400	2R:15636278-15636413	Dcl	Inr	NOTEST	0	0	0	0	1	1	no
5SrRNA:CR33401	5SrRNA:CR33401	5SrRNA:CR33401	2R:15635909-15636044	Dcl	Inr	NOTEST	0	0	0	0	1	1	no
5SrRNA:CR33402	5SrRNA:CR33402	5SrRNA:CR33402	2R:15635547-15635682	Dcl	Inr	NOTEST	0	0	0	0	1	1	no
5SrRNA:CR33403	5SrRNA:CR33403	5SrRNA:CR33403	2R:15635181-15635316	Dcl	Inr	NOTEST	0	0	0	0	1	1	no
5SrRNA:CR33404	5SrRNA:CR33404	5SrRNA:CR33404	2R:15634822-15634957	Dcl	Inr	NOTEST	0	0	0	0	1	1	no
5SrRNA:CR33405	5SrRNA:CR33405	5SrRNA:CR33405	2R:15634447-15634581	Dcl	Inr	NOTEST	0	0	0	0	1	1	no
5SrRNA:CR33406	5SrRNA:CR33406	5SrRNA:CR33406	2R:15634078-15634213	Dcl	Inr	NOTEST	0	0	0	0	1	1	no
5SrRNA:CR33407	5SrRNA:CR33407	5SrRNA:CR33407	2R:15633705-15633840	Dcl	Inr	NOTEST	0	0	0	0	1	1	no
5SrRNA:CR33408	5SrRNA:CR33408	5SrRNA:CR33408	2R:15633332-15633467	Dcl	Inr	NOTEST	0	0	0	0	1	1	no
5SrRNA:CR33409	5SrRNA:CR33409	5SrRNA:CR33409	2R:15632966-15633101	Dcl	Inr	NOTEST	0	0	0	0	1	1	no
5SrRNA:CR33410	5SrRNA:CR33410	5SrRNA:CR33410	2R:15632600-15632735	Dcl	Inr	NOTEST	0	0	0	0	1	1	no
5SrRNA:CR33411	5SrRNA:CR33411	5SrRNA:CR33411	2R:15632224-15632359	Dcl	Inr	NOTEST	0	0	0	0	1	1	no
5SrRNA:CR33412	5SrRNA:CR33412	5SrRNA:CR33412	2R:15631865-15632000	Dcl	Inr	NOTEST	0	0	0	0	1	1	no
5SrRNA:CR33413	5SrRNA:CR33413	5SrRNA:CR33413	2R:15631499-15631634	Dcl	Inr	NOTEST	0	0	0	0	1	1	no
5SrRNA:CR33414	5SrRNA:CR33414	5SrRNA:CR33414	2R:15631133-15631268	Dcl	Inr	NOTEST	0	0	0	0	1	1	no
5SrRNA:CR33415	5SrRNA:CR33415	5SrRNA:CR33415	2R:15630757-15630892	Dcl	Inr	NOTEST	0	0	0	0	1	1	no
5SrRNA:CR33417	5SrRNA:CR33417	5SrRNA:CR33417	2R:15630007-15630142	Dcl	Inr	NOTEST	0	0	0	0	1	1	no
5SrRNA:CR33418	5SrRNA:CR33418	5SrRNA:CR33418	2R:15629641-15629776	Dcl	Inr	NOTEST	0	0	0	0	1	1	no
5SrRNA:CR33419	5SrRNA:CR33419	5SrRNA:CR33419	2R:15629272-15629407	Dcl	Inr	NOTEST	0	0	0	0	1	1	no
5SrRNA:CR33420	5SrRNA:CR33420	5SrRNA:CR33420	2R:15628910-15629045	Dcl	Inr	NOTEST	0	0	0	0	1	1	no
5SrRNA:CR33421	5SrRNA:CR33421	5SrRNA:CR33421	2R:15628544-15628679	Dcl	Inr	NOTEST	0	0	0	0	1	1	no
5SrRNA:CR33422	5SrRNA:CR33422	5SrRNA:CR33422	2R:15628168-15628303	Dcl	Inr	NOTEST	0	0	0	0	1	1	no
5SrRNA:CR33423	5SrRNA:CR33423	5SrRNA:CR33423	2R:15627809-15627944	Dcl	Inr	NOTEST	0	0	0	0	1	1	no
5SrRNA:CR33424	5SrRNA:CR33424	5SrRNA:CR33424	2R:15627440-15627575	Dcl	Inr	NOTEST	0	0	0	0	1	1	no
5SrRNA:CR33425	5SrRNA:CR33425	5SrRNA:CR33425	2R:15627074-15627209	Dcl	Inr	NOTEST	0	0	0	0	1	1	no
5SrRNA:CR33426	5SrRNA:CR33426	5SrRNA:CR33426	2R:15626698-15626833	Dcl	Inr	NOTEST	0	0	0	0	1	1	no
5SrRNA:CR33427	5SrRNA:CR33427	5SrRNA:CR33427	2R:15626322-15626457	Dcl	Inr	NOTEST	0	0	0	0	1	1	no
5SrRNA:CR33428	5SrRNA:CR33428	5SrRNA:CR33428	2R:15625956-15626091	Dcl	Inr	NOTEST	0	0	0	0	1	1	no
5SrRNA:CR33429	5SrRNA:CR33429	5SrRNA:CR33429	2R:15625590-15625725	Dcl	Inr	NOTEST	0	0	0	0	1	1	no
5SrRNA:CR33430	5SrRNA:CR33430	5SrRNA:CR33430	2R:15625228-15625363	Dcl	Inr	NOTEST	0	0	0	0	1	1	no
5SrRNA:CR33431	5SrRNA:CR33431	5SrRNA:CR33431	2R:15624859-15624994	Dcl	Inr	NOTEST	0	0	0	0	1	1	no
5SrRNA:CR33432	5SrRNA:CR33432	5SrRNA:CR33432	2R:15624490-15624625	Dcl	Inr	NOTEST	0	0	0	0	1	1	no
5SrRNA:CR33433	5SrRNA:CR33433	5SrRNA:CR33433	2R:15624121-15624256	Dcl	Inr	NOTEST	0	0	0	0	1	1	no
5SrRNA:CR33434	5SrRNA:CR33434	5SrRNA:CR33434	2R:15623752-15623887	Dcl	Inr	NOTEST	0	0	0	0	1	1	no
5SrRNA:CR33435	5SrRNA:CR33435	5SrRNA:CR33435	2R:15623383-15623518	Dcl	Inr	NOTEST	0	0	0	0	1	1	no
5SrRNA:CR33436	5SrRNA:CR33436	5SrRNA:CR33436	2R:15623014-15623149	Dcl	Inr	NOTEST	0	0	0	0	1	1	no
5SrRNA:CR33437	5SrRNA:CR33437	5SrRNA:CR33437	2R:15622645-15622780	Dcl	Inr	NOTEST	0	0	0	0	1	1	no
5SrRNA:CR33438	5SrRNA:CR33438	5SrRNA:CR33438	2R:15622276-15622411	Dcl	Inr	NOTEST	0	0	0	0	1	1	no
5SrRNA:CR33439	5SrRNA:CR33439	5SrRNA:CR33439	2R:15621900-15622035	Dcl	Inr	NOTEST	0	0	0	0	1	1	no
5SrRNA:CR33440	5SrRNA:CR33440	5SrRNA:CR33440	2R:15621541-15621676	Dcl	Inr	NOTEST	0	0	0	0	1	1	no
5SrRNA:CR33441	5SrRNA:CR33441	5SrRNA:CR33441	2R:15621175-15621310	Dcl	Inr	NOTEST	0	0	0	0	1	1	no
5SrRNA:CR33442	5SrRNA:CR33442	5SrRNA:CR33442	2R:15620792-15620927	Dcl	Inr	NOTEST	0	0	0	0	1	1	no
5SrRNA:CR33443	5SrRNA:CR33443	5SrRNA:CR33443	2R:15620430-15620565	Dcl	Inr	NOTEST	0	0	0	0	1	1	no
5SrRNA:CR33444	5SrRNA:CR33444	5SrRNA:CR33444	2R:15620054-15620189	Dcl	Inr	NOTEST	0	0	0	0	1	1	no
5SrRNA:CR33445	5SrRNA:CR33445	5SrRNA:CR33445	2R:15619674-15619809	Dcl	Inr	NOTEST	0	0	0	0	1	1	no
5SrRNA:CR33446	5SrRNA:CR33446	5SrRNA:CR33446	2R:15619272-15619407	Dcl	Inr	NOTEST	0	0	0	0	1	1	no
5SrRNA:CR33447	5SrRNA:CR33447	5SrRNA:CR33447	2R:15618913-15619048	Dcl	Inr	NOTEST	0	0	0	0	1	1	no
5SrRNA:CR33448	5SrRNA:CR33448	5SrRNA:CR33448	2R:15618547-15618682	Dcl	Inr	NOTEST	0	0	0	0	1	1	no
5SrRNA:CR33449	5SrRNA:CR33449	5SrRNA:CR33449	2R:15618174-15618309	Dcl	Inr	NOTEST	0	0	0	0	1	1	no
5SrRNA:CR33450	5SrRNA:CR33450	5SrRNA:CR33450	2R:15617808-15617943	Dcl	Inr	NOTEST	0	0	0	0	1	1	no
5SrRNA:CR33451	5SrRNA:CR33451	5SrRNA:CR33451	2R:15617425-15617560	Dcl	Inr	NOTEST	0	0	0	0	1	1	no
5SrRNA:CR33452	5SrRNA:CR33452	5SrRNA:CR33452	2R:15617066-15617201	Dcl	Inr	NOTEST	0	0	0	0	1	1	no
7B2	7B2	7B2	3R:1202475-1203701	Dcl	Inr	NOTEST	0.263698	0.417771	0.663826	0	1	1	no
7SLRNA	7SLRNA	7SLRNA	3R:2648219-2648518	Dcl	Inr	NOTEST	0.331923	0	#NAME?	0	1	1	no
825-Oak	825-Oak	825-Oak	3L:19464755-19465328	Dcl	Inr	NOTEST	0.252246	0.342497	0.441262	0	1	1	no
A16	A16	A16	2L:13019574-13021307	Dcl	Inr	OK	40.0141	40.2076	0.00696191	0.0204111	0.97375	0.990412	no
A3-3	A3-3	A3-3	X:1136772-1168682	Dcl	Inr	OK	3.5924	4.96145	0.465816	1.06941	0.0639	0.22346	no
ABCB7	ABCB7	ABCB7	3L:1618391-1629298	Dcl	Inr	OK	16.7463	23.5189	0.489982	1.17057	0.0435	0.17062	no
ACXA	ACXA	ACXA	2L:12921090-12925453	Dcl	Inr	NOTEST	0	0	0	0	1	1	no
ACXB	ACXB	ACXB	2L:12916813-12921014	Dcl	Inr	NOTEST	0	0	0	0	1	1	no
ACXC	ACXC	ACXC	2L:12912529-12916774	Dcl	Inr	NOTEST	0	0.00524829	inf	0	1	1	no
ACXD	ACXD	ACXD	3L:2237609-2243719	Dcl	Inr	NOTEST	0.157525	0.160518	0.0271548	0	1	1	no
ACXE	ACXE	ACXE	2L:12925618-12929755	Dcl	Inr	NOTEST	0	0	0	0	1	1	no
AGO1	AGO1	AGO1	2R:9834046-9845594	Dcl	Inr	OK	53.7213	57.2242	0.0911333	0.258839	0.6588	0.871	no
AGO2	AGO2	AGO2	3L:15547216-15556163	Dcl	Inr	OK	85.6554	77.7684	-0.13936	-0.402068	0.48315	0.756544	no
AGO3	AGO3	AGO3	3L:23547714-23682722	Dcl	Inr	OK	0.652451	4.50147	2.78646	3.27467	5e-05	0.000654523	yes
AIF	AIF	AIF	2L:2147518-2155390	Dcl	Inr	OK	28.1749	27.5198	-0.0339387	-0.067973	0.90455	0.966979	no
ALiX	ALiX	ALiX	3R:23522186-23525967	Dcl	Inr	OK	68.1581	78.5029	0.20386	0.657638	0.25445	0.534574	no
AP-1gamma	AP-1gamma	AP-1gamma	X:9002725-9011773	Dcl	Inr	OK	35.1888	36.5796	0.0559229	0.178795	0.7518	0.914417	no
AP-1sigma	AP-1sigma	AP-1sigma	3R:19784375-19788277	Dcl	Inr	OK	98.8998	89.0042	-0.152093	-0.461346	0.4246	0.708726	no
AP-2	AP-2	AP-2	3L:21591957-21606453	Dcl	Inr	OK	5.31011	7.0249	0.403736	0.718124	0.21215	0.481751	no
AP-2sigma	AP-2sigma	AP-2sigma	3R:17094930-17095799	Dcl	Inr	OK	106.463	118.726	0.157275	0.467601	0.41325	0.698919	no
AP-47	AP-47	AP-47	3R:5381516-5385245	Dcl	Inr	OK	61.3638	67.9393	0.146859	0.424447	0.4574	0.736109	no
AP-50	AP-50	AP-50	3R:18288152-18290325	Dcl	Inr	OK	59.0345	50.4924	-0.225492	-0.703441	0.22135	0.493784	no
APC4	APC4	APC4	X:8976667-8979900	Dcl	Inr	OK	14.2811	14.9516	0.0661978	0.169067	0.77115	0.92131	no
APC7	APC7	APC7	X:6491077-6493733	Dcl	Inr	NOTEST	0.219465	0.336575	0.616934	0	1	1	no
APP-BP1	APP-BP1	APP-BP1	3L:11089756-11093678	Dcl	Inr	OK	25.6395	30.2067	0.236502	0.549509	0.34055	0.631595	no
AQP	AQP	AQP	2R:9099836-9102005	Dcl	Inr	NOTEST	0.242406	0.183536	-0.401362	0	1	1	no
AR-2	AR-2	AR-2	3R:24562830-24569855	Dcl	Inr	NOTEST	0.0324456	0.052877	0.704619	0	1	1	no
ARY	ARY	ARY	3L|NW_001848857.1:41053-42485	Dcl	Inr	NOTEST	0	0	0	0	1	1	no
ATP7	ATP7	ATP7	X:11749065-11757861	Dcl	Inr	OK	6.67753	6.44177	-0.0518573	-0.119926	0.82945	0.943177	no
ATPCL	ATPCL	ATPCL	2R:11879914-11895160	Dcl	Inr	OK	68.3946	56.1284	-0.285151	-0.742578	0.2012	0.466804	no
ATPsyn-Cf6	ATPsyn-Cf6	ATPsyn-Cf6	3R:19180972-19181782	Dcl	Inr	OK	443.171	500.939	0.176771	0.569207	0.32465	0.61517	no
ATPsyn-b	ATPsyn-b	ATPsyn-b	3L:9723076-9724324	Dcl	Inr	OK	395.65	339.926	-0.219001	-0.706258	0.21405	0.483904	no
ATPsyn-beta	ATPsyn-beta	ATPsyn-beta	4:1052439-1055175	Dcl	Inr	OK	1099.21	1236.99	0.170361	0.44453	0.43885	0.72061	no
ATPsyn-d	ATPsyn-d	ATPsyn-d	3R:14920719-14921792	Dcl	Inr	OK	342.337	353.163	0.0449159	0.145432	0.80485	0.934548	no
ATPsyn-gamma	ATPsyn-gamma	ATPsyn-gamma	3R:25573425-25574858	Dcl	Inr	OK	323.019	320.548	-0.0110803	-0.0351301	0.95225	0.982591	no
ATbp	ATbp	ATbp	X|NW_001848859.1:84842-87149	Dcl	Inr	NOTEST	0	0	0	0	1	1	no
Aac11	Aac11	Aac11	2L:17475490-17477886	Dcl	Inr	OK	159.314	172.091	0.111298	0.355034	0.5314	0.792263	no
Aats-ala	Aats-ala	Aats-ala	2L:8378261-8381756	Dcl	Inr	OK	158.58	115.425	-0.458262	-1.4452	0.01265	0.0672344	no
Aats-ala-m	Aats-ala-m	Aats-ala-m	3L:5135054-5145447	Dcl	Inr	OK	8.97613	10.4259	0.216002	0.421119	0.4587	0.736941	no
Aats-arg	Aats-arg	Aats-arg	X:15735795-15738169	Dcl	Inr	OK	71.9364	60.9682	-0.238664	-0.75556	0.18525	0.443728	no
Aats-asn	Aats-asn	Aats-asn	2L:19129861-19131960	Dcl	Inr	OK	126.204	111.453	-0.179329	-0.578391	0.3107	0.600112	no
Aats-asp	Aats-asp	Aats-asp	2R:8767823-8770675	Dcl	Inr	OK	184.682	159.182	-0.214364	-0.687673	0.233	0.509391	no
Aats-cys	Aats-cys	Aats-cys	2R:12030654-12037121	Dcl	Inr	OK	41.9704	38.8372	-0.111934	-0.296934	0.60775	0.840682	no
Aats-gln	Aats-gln	Aats-gln	3R:21088464-21091457	Dcl	Inr	OK	55.2652	54.009	-0.0331711	-0.0905518	0.8771	0.958828	no
Aats-glupro	Aats-glupro	Aats-glupro	3R:19777851-19784117	Dcl	Inr	OK	64.2874	66.2263	0.0428663	0.1316	0.8215	0.940932	no
Aats-gly	Aats-gly	Aats-gly	3L:15088255-15090790	Dcl	Inr	OK	113.445	103.831	-0.127759	-0.410926	0.47185	0.746996	no
Aats-his	Aats-his	Aats-his	X:18409431-18414480	Dcl	Inr	OK	65.6808	65.0862	-0.0131196	-0.0417626	0.9432	0.979911	no
Aats-ile	Aats-ile	Aats-ile	3L:22281761-22285918	Dcl	Inr	OK	75.0165	66.4264	-0.17545	-0.56392	0.3309	0.62177	no
Aats-leu	Aats-leu	Aats-leu	3L:4825857-4829039	Dcl	Inr	OK	9.53082	10.8938	0.192838	0.451691	0.4289	0.712355	no
Aats-lys	Aats-lys	Aats-lys	X:9500395-9502917	Dcl	Inr	OK	165.416	160.219	-0.0460529	-0.14662	0.79875	0.932282	no
Aats-met	Aats-met	Aats-met	3R:10077211-10085708	Dcl	Inr	OK	10.359	12.3026	0.248071	0.502611	0.37865	0.667437	no
Aats-phe	Aats-phe	Aats-phe	2R:9855851-9857407	Dcl	Inr	OK	17.3177	16.3501	-0.0829501	-0.174839	0.76135	0.918415	no
Aats-pro	Aats-pro	Aats-pro	3L:2648049-2651834	Dcl	Inr	OK	15.2104	14.9923	-0.02084	-0.0425857	0.9392	0.978621	no
Aats-ser	Aats-ser	Aats-ser	3R:11159000-11168978	Dcl	Inr	OK	21.82	23.5834	0.11212	0.1313	0.8175	0.939761	no
Aats-thr	Aats-thr	Aats-thr	2L:12103733-12106894	Dcl	Inr	OK	157.437	141.967	-0.149226	-0.477292	0.408	0.694417	no
Aats-trp	Aats-trp	Aats-trp	3R:5089538-5092670	Dcl	Inr	OK	47.0563	38.0285	-0.307308	-0.918913	0.1077	0.317111	no
Aats-tyr	Aats-tyr	Aats-tyr	3L:16410446-16412395	Dcl	Inr	OK	78.8794	81.5179	0.0474683	0.152096	0.7809	0.925201	no
Aats-val	Aats-val	Aats-val	2R:9086355-9090217	Dcl	Inr	OK	42.5128	32.7168	-0.377867	-1.20138	0.03685	0.150718	no
Abd-B	Abd-B	Abd-B	3R:12752931-12797958	Dcl	Inr	NOTEST	0.010228	0.0139528	0.44803	0	1	1	no
Abi	Abi	Abi	3R:9944981-9948142	Dcl	Inr	OK	38.133	34.0019	-0.165424	-0.504913	0.37635	0.665462	no
Abl	Abl	Abl	3L:16615460-16641674	Dcl	Inr	OK	12.9068	12.6714	-0.0265615	-0.0824577	0.887	0.9623	no
Ac13E	Ac13E	Ac13E	X:15404908-15416196	Dcl	Inr	OK	1.88282	1.54096	-0.28907	-0.488052	0.4039	0.69097	no
Ac3	Ac3	Ac3	2L:21632598-21647967	Dcl	Inr	OK	5.5621	7.38811	0.409575	0.767812	0.17335	0.42663	no
Ac76E	Ac76E	Ac76E	3L:19932385-19971065	Dcl	Inr	OK	0.258822	0.770616	1.57405	1.44204	0.0203	0.096542	no
Ac78C	Ac78C	Ac78C	3L:21129544-21164991	Dcl	Inr	NOTEST	0.238756	0.21056	-0.181307	0	1	1	no
AcCoAS	AcCoAS	AcCoAS	3L:21264305-21273343	Dcl	Inr	OK	12.2978	16.8944	0.458144	1.10411	0.05625	0.204522	no
Ace	Ace	Ace	3R:9053963-9085240	Dcl	Inr	OK	0.230968	0.702542	1.60489	1.46885	0.02215	0.103209	no
Acer	Acer	Acer	2L:8521898-8524991	Dcl	Inr	OK	2.073	3.52306	0.765113	1.00536	0.07805	0.255791	no
Acf1	Acf1	Acf1	3R:27619810-27630878	Dcl	Inr	OK	28.7936	26.4432	-0.122851	-0.378167	0.5068	0.774683	no
Ack	Ack	Ack	3L:4108204-4114161	Dcl	Inr	OK	13.2176	13.8211	0.0644104	0.184835	0.74735	0.91276	no
Acon	Acon	Acon	2L:21168355-21173017	Dcl	Inr	OK	131.658	128.342	-0.0367991	-0.117335	0.8377	0.945889	no
Acox57D-d	Acox57D-d	Acox57D-d	2R:17276900-17279944	Dcl	Inr	OK	0.833891	0.415429	-1.00526	-0.932296	0.0964	0.294035	no
Acox57D-p	Acox57D-p	Acox57D-p	2R:17273858-17276788	Dcl	Inr	OK	9.89526	8.2552	-0.261433	-0.545379	0.33885	0.630154	no
Acp1	Acp1	Acp1	2L:7740551-7741542	Dcl	Inr	NOTEST	0.16621	0.105464	-0.656251	0	1	1	no
Acp24A4	Acp24A4	Acp24A4	2L:3693478-3693889	Dcl	Inr	NOTEST	0.386862	0.494609	0.354469	0	1	1	no
Acp26Aa	Acp26Aa	Acp26Aa	2L:5892882-5893896	Dcl	Inr	NOTEST	0	0	0	0	1	1	no
Acp26Ab	Acp26Ab	Acp26Ab	2L:5892297-5892862	Dcl	Inr	NOTEST	0	0	0	0	1	1	no
Acp29AB	Acp29AB	Acp29AB	2L:8392465-8393239	Dcl	Inr	NOTEST	0	0	0	0	1	1	no
Acp32CD	Acp32CD	Acp32CD	2L:11013220-11066997	Dcl	Inr	OK	0.51062	1.1658	1.19099	0.307233	0.56305	0.812103	no
Acp36DE	Acp36DE	Acp36DE	2L:18320100-18392575	Dcl	Inr	NOTEST	0.0302856	0.0131876	-1.19945	0	1	1	no
Acp53C14a	Acp53C14a	Acp53C14a	2R:12635564-12636077	Dcl	Inr	NOTEST	0	0	0	0	1	1	no
Acp53C14b	Acp53C14b	Acp53C14b	2R:12636410-12636952	Dcl	Inr	NOTEST	0.107505	0	#NAME?	0	1	1	no
Acp53C14c	Acp53C14c	Acp53C14c	2R:12638280-12638974	Dcl	Inr	NOTEST	0	0	0	0	1	1	no
Acp53Ea	Acp53Ea	Acp53Ea	2R:12637307-12637827	Dcl	Inr	NOTEST	0	0.0584779	inf	0	1	1	no
Acp54A1	Acp54A1	Acp54A1	2R:13020962-13021255	Dcl	Inr	NOTEST	0	0	0	0	1	1	no
Acp62F	Acp62F	Acp62F	3L:2719684-2766480	Dcl	Inr	NOTEST	0.132919	0	#NAME?	0	1	1	no
Acp63F	Acp63F	Acp63F	3L:3814189-3818383	Dcl	Inr	OK	0.766088	1.25036	0.706757	0.0497365	0.67405	0.878286	no
Acp65Aa	Acp65Aa	Acp65Aa	3L:6145149-6145845	Dcl	Inr	NOTEST	0	0	0	0	1	1	no
Acp70A	Acp70A	Acp70A	3L:13294734-13295022	Dcl	Inr	NOTEST	0	0	0	0	1	1	no
Acp76A	Acp76A	Acp76A	3L:19043856-19045126	Dcl	Inr	NOTEST	0.0567791	0.0607226	0.0968739	0	1	1	no
Acp95EF	Acp95EF	Acp95EF	3R:20054696-20055001	Dcl	Inr	OK	19.1868	38.7845	1.01537	0.95998	0.08875	0.278239	no
Acp98AB	Acp98AB	Acp98AB	3R:23519869-23522173	Dcl	Inr	NOTEST	0	0	0	0	1	1	no
Acph-1	Acph-1	Acph-1	3R:25816860-25819130	Dcl	Inr	OK	28.3155	32.0136	0.177093	0.491367	0.39205	0.679956	no
Act42A	Act42A	Act42A	2R:1901326-1907660	Dcl	Inr	OK	1293.54	1035.26	-0.321335	-0.786364	0.1668	0.416819	no
Act57B	Act57B	Act57B	2R:16831532-16833945	Dcl	Inr	OK	40.1274	66.533	0.729481	1.82037	0.0021	0.016164	yes
Act5C	Act5C	Act5C	X:5794896-5798823	Dcl	Inr	OK	4855.57	4816.44	-0.0116748	-0.0106956	0.98405	0.993939	no
Act79B	Act79B	Act79B	3L:21978330-21980290	Dcl	Inr	NOTEST	0.1457	0.176017	0.272712	0	1	1	no
Act87E	Act87E	Act87E	3R:9251706-9253811	Dcl	Inr	OK	8.17217	17.6359	1.10972	2.07641	0.00055	0.00531734	yes
Act88F	Act88F	Act88F	3R:11265709-11267895	Dcl	Inr	NOTEST	0.174684	0.0813835	-1.10194	0	1	1	no
Actbeta	Actbeta	Actbeta	4:1097945-1105418	Dcl	Inr	NOTEST	0.0157607	0.0808024	2.35807	0	1	1	no
Actn	Actn	Actn	X:1919148-1936344	Dcl	Inr	OK	57.3053	60.489	0.0780041	0.211614	0.71345	0.897429	no
Actn3	Actn3	Actn3	3R:12801606-12803517	Dcl	Inr	NOTEST	0.00913678	0.00825491	-0.146432	0	1	1	no
Actr13E	Actr13E	Actr13E	X:15628312-15631109	Dcl	Inr	OK	92.5413	79.4617	-0.219837	-0.658718	0.23835	0.515946	no
Acyp	Acyp	Acyp	2L:13912138-13912596	Dcl	Inr	NOTEST	0	0	0	0	1	1	no
Acyp2	Acyp2	Acyp2	3R:11618460-11619116	Dcl	Inr	OK	31.4825	70.2708	1.15837	2.02541	0.00065	0.00611932	yes
Ada	Ada	Ada	3R:4890900-4892025	Dcl	Inr	OK	12.6061	16.8298	0.416905	0.745804	0.1954	0.458621	no
Ada1-1	Ada1-1	Ada1-1	2L:11996810-11999317	Dcl	Inr	NOTEST	0.116326	0.0571549	-1.02523	0	1	1	no
Ada1-2	Ada1-2	Ada1-2	2L:11992905-11994049	Dcl	Inr	OK	2.92788	3.66277	0.323081	0.347606	0.53865	0.796947	no
Ada2b	Ada2b	Ada2b	3R:4062837-4066234	Dcl	Inr	OK	24.7021	30.33	0.296111	0.847977	0.1395	0.375466	no
Adam	Adam	Adam	2R:5856464-5858410	Dcl	Inr	OK	108.519	99.8035	-0.120785	-0.387275	0.4922	0.76377	no
Adar	Adar	Adar	X:1667782-1678034	Dcl	Inr	OK	32.1885	33.6206	0.0627998	0.1894	0.74315	0.911254	no
Adf1	Adf1	Adf1	2R:2549773-2555592	Dcl	Inr	OK	88.7643	84.1268	-0.0774147	-0.246186	0.6725	0.877735	no
Adgf-A	Adgf-A	Adgf-A	3L:17744817-17757253	Dcl	Inr	OK	1.71149	1.97984	0.21013	0.233883	0.68365	0.882769	no
Adgf-B	Adgf-B	Adgf-B	3L:17683112-17743688	Dcl	Inr	NOTEST	0	0	0	0	1	1	no
Adgf-C	Adgf-C	Adgf-C	3R:9532478-9534854	Dcl	Inr	NOTEST	0.311232	0.418067	0.425744	0	1	1	no
Adgf-D	Adgf-D	Adgf-D	3R:9519774-9531180	Dcl	Inr	OK	2.07417	1.29401	-0.680679	-0.422851	0.4977	0.768242	no
Adgf-E	Adgf-E	Adgf-E	2R:10544302-10546260	Dcl	Inr	NOTEST	0	0	0	0	1	1	no
Adh	Adh	Adh	2L:14599775-14689325	Dcl	Inr	OK	53.1806	26.3569	-1.01272	-0.764019	0.365	0.654903	no
Adk1	Adk1	Adk1	3L:12193495-12197182	Dcl	Inr	OK	6.31241	6.74472	0.0955676	0.132618	0.8224	0.941147	no
Adk2	Adk2	Adk2	2R:19911720-19913400	Dcl	Inr	OK	234.285	276.349	0.238229	0.769084	0.1773	0.432481	no
Adk3	Adk3	Adk3	3R:6711268-6722140	Dcl	Inr	OK	29.8238	29.3515	-0.02303	-0.0302936	0.959	0.98496	no
AdoR	AdoR	AdoR	3R:25960996-25964247	Dcl	Inr	NOTEST	0.199517	0.0282167	-2.82189	0	1	1	no
Ady43A	Ady43A	Ady43A	2R:3130528-3133263	Dcl	Inr	OK	16.1607	13.0119	-0.312659	-0.736653	0.1959	0.459483	no
Aef1	Aef1	Aef1	3L:21426527-21430973	Dcl	Inr	OK	21.0177	19.2231	-0.12877	-0.371421	0.51895	0.783784	no
Ag5r	Ag5r	Ag5r	X:14679125-14680266	Dcl	Inr	OK	0.292959	0.499066	0.768532	0.507241	0.34585	0.636682	no
Ag5r2	Ag5r2	Ag5r2	X:14676984-14678075	Dcl	Inr	OK	0.659898	0	#NAME?	#NAME?	0.0002	0.00224811	yes
Ahcy13	Ahcy13	Ahcy13	X:15344294-15346683	Dcl	Inr	OK	265.342	247.116	-0.102663	-0.326446	0.56665	0.814291	no
Ahcy89E	Ahcy89E	Ahcy89E	3R:12804160-12807905	Dcl	Inr	OK	2.30267	3.27463	0.508022	0.618372	0.28835	0.57459	no
Ak6	Ak6	Ak6	2R:8453691-8457372	Dcl	Inr	OK	48.1693	47.8899	-0.00839272	-0.01894	0.97285	0.990152	no
Akap200	Akap200	Akap200	2L:8415689-8430984	Dcl	Inr	OK	537.604	492.974	-0.125035	-0.315843	0.57715	0.820993	no
Akh	Akh	Akh	3L:4141466-4142070	Dcl	Inr	OK	9.01921	0.231511	-5.28385	-3.65423	0.02125	0.0999848	no
Akt1	Akt1	Akt1	3R:11924937-11930239	Dcl	Inr	OK	52.7335	48.4994	-0.120752	-0.390129	0.4979	0.768388	no
AlCR2	AlCR2	AlCR2	3L:18479601-18495657	Dcl	Inr	NOTEST	0.0838978	0.100369	0.258602	0	1	1	no
Alas	Alas	Alas	2R:19852223-19854271	Dcl	Inr	OK	36.3359	40.0017	0.138664	0.406263	0.4763	0.751094	no
Ald	Ald	Ald	3R:22080403-22087313	Dcl	Inr	OK	245.421	336.716	0.456273	1.42177	0.01465	0.0753715	no
Aldh	Aldh	Aldh	2L:9387388-9391679	Dcl	Inr	OK	24.7029	61.8703	1.32456	3.7212	5e-05	0.000654523	yes
Aldh-III	Aldh-III	Aldh-III	2R:3354383-3364667	Dcl	Inr	OK	67.9848	71.6348	0.0754482	0.237667	0.6798	0.881312	no
Alg-2	Alg-2	Alg-2	3R|NW_001848858.1:1894568-1899122	Dcl	Inr	NOTEST	0	0	0	0	1	1	no
Alg10	Alg10	Alg10	3L:11158074-11162741	Dcl	Inr	OK	64.3848	64.3934	0.000191601	0.000318655	0.9996	0.999745	no
Alh	Alh	Alh	3R:2919759-2949907	Dcl	Inr	OK	33.3048	27.3783	-0.282698	-0.780989	0.1724	0.424973	no
Alk	Alk	Alk	2R:12513589-12525279	Dcl	Inr	OK	0.661848	0.737235	0.155624	0.200528	0.7173	0.898879	no
AlkB	AlkB	AlkB	X:15752166-15753520	Dcl	Inr	OK	13.3996	25.6956	0.939333	1.84196	0.0023	0.0173887	yes
Alr	Alr	Alr	X:19642951-19644204	Dcl	Inr	OK	18.6164	17.6577	-0.0762711	-0.154966	0.7861	0.926889	no
AlstR	AlstR	AlstR	X:3468570-3560759	Dcl	Inr	NOTEST	0.0461733	0.105432	1.19118	0	1	1	no
Aly	Aly	Aly	3R:2903617-2906126	Dcl	Inr	OK	274.287	248.752	-0.140976	-0.451497	0.4314	0.714446	no
Ama	Ama	Ama	3R:2588314-2590983	Dcl	Inr	OK	175.794	216.159	0.298207	0.951114	0.09445	0.289927	no
Amph	Amph	Amph	2R:8481087-8499578	Dcl	Inr	OK	14.2338	13.6082	-0.0648422	-0.176658	0.7597	0.917786	no
Amy-d	Amy-d	Amy-d	2R:13012266-13013887	Dcl	Inr	NOTEST	0.0161481	0.0417164	1.36925	0	1	1	no
Amy-p	Amy-p	Amy-p	2R:13006210-13007808	Dcl	Inr	NOTEST	0.00812676	0.0456477	2.48979	0	1	1	no
Amyrel	Amyrel	Amyrel	2R:12538596-12540204	Dcl	Inr	NOTEST	0	0.0111553	inf	0	1	1	no
Ance	Ance	Ance	2L:13905644-13909172	Dcl	Inr	OK	284.486	346.205	0.283272	0.855837	0.13145	0.361527	no
Ance-2	Ance-2	Ance-2	2L:13909639-13911640	Dcl	Inr	OK	0.51298	0.867774	0.758417	0.658356	0.24755	0.52717	no
Ance-3	Ance-3	Ance-3	2L:13914724-13955757	Dcl	Inr	NOTEST	0.286249	0.146372	-0.967628	0	1	1	no
Ance-4	Ance-4	Ance-4	2R:4927224-4929647	Dcl	Inr	OK	6.31701	3.6525	-0.790355	-1.13817	0.05055	0.189815	no
Ance-5	Ance-5	Ance-5	2R:20776150-20778545	Dcl	Inr	OK	2.94139	3.74417	0.348146	0.491552	0.37715	0.666024	no
And	And,CG17770	And,CG17770	3R:21637632-21638924	Dcl	Inr	NOTEST	0	0	0	0	1	1	no
Andorra	Andorra	Andorra	X:18072558-18073505	Dcl	Inr	NOTEST	0	0	0	0	1	1	no
Ank	Ank	Ank	4:137014-150378	Dcl	Inr	OK	102.081	111.367	0.125609	0.394833	0.4932	0.764614	no
Ank2	Ank2	Ank2	3L:7643682-7752224	Dcl	Inr	NOTEST	0.0941461	0.223283	1.2459	0	1	1	no
AnnIX	AnnIX	AnnIX	3R:16890950-16899039	Dcl	Inr	OK	303.321	346.375	0.191488	0.521452	0.3686	0.658307	no
AnnX	AnnX	AnnX	X:20064247-20067552	Dcl	Inr	OK	27.3397	19.4423	-0.491798	-0.895633	0.12495	0.350006	no
Anp	Anp	Anp	3R:26035669-26036011	Dcl	Inr	NOTEST	0	0	0	0	1	1	no
Ant2	Ant2	Ant2	X:10666576-10680978	Dcl	Inr	OK	3.6024	2.44397	-0.559732	-0.0578392	0.5834	0.82479	no
Antp	Antp	Antp	3R:2721974-2824950	Dcl	Inr	OK	19.2521	17.9631	-0.0999772	-0.300649	0.6078	0.840688	no
Anxb11	Anxb11	Anxb11	X:16309101-16316249	Dcl	Inr	OK	78.9736	86.3771	0.129279	0.40888	0.4781	0.752515	no
Aos1	Aos1	Aos1	3R:8257046-8259626	Dcl	Inr	OK	220.617	192.107	-0.199631	-0.441371	0.4417	0.723271	no
Apc	Apc	Apc	3R:24658021-24670372	Dcl	Inr	OK	7.7918	8.17372	0.0690362	0.207425	0.71795	0.899304	no
Apc2	Apc2	Apc2	3R:19989689-19995283	Dcl	Inr	OK	21.3793	22.2041	0.0546095	0.125235	0.82215	0.941074	no
ApepP	ApepP	ApepP	2L:16889002-16917052	Dcl	Inr	OK	69.7616	65.3848	-0.0934787	-0.211679	0.712	0.896789	no
Apf	Apf	Apf	2L:9938169-9938787	Dcl	Inr	OK	49.1363	42.4871	-0.209766	-0.408015	0.47315	0.748282	no
Aph-4	Aph-4	Aph-4	3R:26874653-26878268	Dcl	Inr	NOTEST	0.145573	0.0497869	-1.54791	0	1	1	no
Aplip1	Aplip1	Aplip1	3L:1196320-1199339	Dcl	Inr	NOTEST	0.0951192	0.318247	1.74234	0	1	1	no
Appl	Appl	Appl	X:425651-472172	Dcl	Inr	OK	0.107295	0.795933	2.89107	2.91127	5e-05	0.000654523	yes
Aprt	Aprt	Aprt	3L:1883891-1884885	Dcl	Inr	OK	30.4967	27.397	-0.154633	-0.304071	0.5891	0.828083	no
Aps	Aps	Aps	3L:10887875-10892224	Dcl	Inr	OK	202.785	248.731	0.294635	0.897546	0.11505	0.33103	no
Arc-p20	Arc-p20	Arc-p20	2L:6125137-6127762	Dcl	Inr	OK	194.052	177.118	-0.131731	-0.353923	0.5407	0.798292	no
Arc-p34	Arc-p34	Arc-p34	2L:20417060-20423034	Dcl	Inr	OK	101.408	91.4964	-0.148388	-0.475148	0.405	0.692038	no
Arc1	Arc1	Arc1	2R:10245427-10247799	Dcl	Inr	OK	20.2366	48.1708	1.25119	3.57343	5e-05	0.000654523	yes
Arc2	Arc2	Arc2	2R:10248808-10250330	Dcl	Inr	OK	19.4872	17.9301	-0.120138	-0.222102	0.69575	0.888757	no
Arc42	Arc42	Arc42	3R:15703469-15705034	Dcl	Inr	OK	72.9938	77.6866	0.0898918	0.277691	0.62645	0.852093	no
Ard1	Ard1	Ard1	3L:9965342-9967123	Dcl	Inr	OK	137.444	130.8	-0.0714795	-0.226566	0.69155	0.886833	no
Arf102F	Arf102F	Arf102F	4:1144799-1145807	Dcl	Inr	OK	234.602	286.734	0.289502	0.923291	0.10865	0.318974	no
Arf51F	Arf51F	Arf51F	2R:11209978-11212399	Dcl	Inr	OK	99.6915	92.6502	-0.105677	-0.32944	0.5685	0.815424	no
Arf72A	Arf72A	Arf72A	3L:15976220-15980911	Dcl	Inr	OK	83.2378	81.0149	-0.0390511	-0.0890867	0.87625	0.958562	no
Arf79F	Arf79F	Arf79F	3L:22861478-22871864	Dcl	Inr	OK	761.719	654.499	-0.218869	-0.499426	0.3931	0.680987	no
Arf84F	Arf84F	Arf84F	3R:4166821-4169219	Dcl	Inr	OK	49.5427	52.1157	0.0730441	0.134349	0.81545	0.938831	no
Argk	Argk	Argk	3L:9041961-9059127	Dcl	Inr	OK	727.387	583.808	-0.317229	-0.895763	0.12005	0.340176	no
Ark	Ark	Ark	2R:12907548-12914208	Dcl	Inr	OK	16.8881	15.2044	-0.151519	-0.449948	0.43385	0.71623	no
Arp11	Arp11	Arp11	X:19538560-19540079	Dcl	Inr	OK	34.2416	48.3105	0.496587	1.37451	0.01945	0.0933671	no
Arp14D	Arp14D	Arp14D	X:16442246-16448001	Dcl	Inr	OK	95.7097	92.206	-0.0538039	-0.174232	0.76965	0.920832	no
Arp5	Arp5	Arp5	3R:14009377-14014384	Dcl	Inr	OK	16.6752	16.4458	-0.0199875	-0.0412011	0.9425	0.979773	no
Arp53D	Arp53D	Arp53D	2R:12661810-12663179	Dcl	Inr	NOTEST	0	0	0	0	1	1	no
Arp66B	Arp66B	Arp66B	3L:8106587-8109000	Dcl	Inr	OK	115.613	103.393	-0.161168	-0.519921	0.36395	0.654464	no
Arp8	Arp8	Arp8	X:17751006-17754840	Dcl	Inr	OK	18.4689	19.1763	0.0542232	0.129932	0.82165	0.940932	no
Arp87C	Arp87C	Arp87C	3R:8517454-8520564	Dcl	Inr	OK	140.783	121.68	-0.210379	-0.675663	0.238	0.515572	no
Arpc3A	Arpc3A	Arpc3A	3R:11660369-11661434	Dcl	Inr	OK	110.505	104.878	-0.0753882	-0.222637	0.69685	0.889502	no
Arpc3B	Arpc3B	Arpc3B	X:16998603-16999885	Dcl	Inr	OK	2.61645	4.09035	0.644611	0.584148	0.3031	0.591342	no
Arr1	Arr1	Arr1	2L:18078265-18080423	Dcl	Inr	NOTEST	0.0287559	0.00954097	-1.59165	0	1	1	no
Arr2	Arr2	Arr2	3L:8640244-8644111	Dcl	Inr	OK	1.35421	1.62955	0.267017	0.237878	0.68385	0.882815	no
Art1	Art1	Art1	3R:6612202-6613930	Dcl	Inr	OK	194.469	140.284	-0.47119	-1.51677	0.00905	0.0518224	no
Art2	Art2	Art2	2L:4277695-4279315	Dcl	Inr	NOTEST	0.366586	0.240966	-0.605326	0	1	1	no
Art3	Art3	Art3	3R:11053326-11055161	Dcl	Inr	OK	72.2016	51.0793	-0.499291	-1.56301	0.0065	0.0399696	yes
Art4	Art4	Art4	3R:5700402-5814598	Dcl	Inr	OK	74.5068	69.9892	-0.0902405	-0.280433	0.62525	0.851089	no
Art6	Art6	Art6	3R:9770375-9771534	Dcl	Inr	NOTEST	0	0.0528544	inf	0	1	1	no
Art7	Art7	Art7	2R:18962591-18966559	Dcl	Inr	OK	16.1441	14.804	-0.125018	-0.295698	0.60645	0.839682	no
Art8	Art8	Art8	2L:11004822-11011085	Dcl	Inr	OK	44.6377	33.8	-0.401239	-0.535055	0.35005	0.641105	no
Art9	Art9	Art9	3R:9767270-9769124	Dcl	Inr	OK	0.704338	0.542053	-0.377833	-0.34099	0.544	0.800662	no
As	As	As	3L:11199521-11203680	Dcl	Inr	OK	24.2987	22.2424	-0.127564	-0.387361	0.49965	0.769627	no
Asator	Asator	Asator	4:488122-504406	Dcl	Inr	OK	18.1572	18.4533	0.0233387	0.0517635	0.9281	0.974901	no
Asph	Asph	Asph	2R:11997989-12004499	Dcl	Inr	OK	1.27444	1.76306	0.468215	0.570423	0.33535	0.626364	no
Ast	Ast	Ast	3R:20586251-20590780	Dcl	Inr	OK	1.27339	0.879008	-0.534731	-0.468184	0.40675	0.693421	no
Ast-C	Ast-C	Ast-C	2L:11076164-11081397	Dcl	Inr	NOTEST	0.265086	0.0776149	-1.77206	0	1	1	no
Ast-CC	Ast-CC	Ast-CC	2L:11083458-11085170	Dcl	Inr	NOTEST	0.0144802	0	#NAME?	0	1	1	no
Asx	Asx	Asx	2R:10391513-10399951	Dcl	Inr	OK	11.3445	11.0325	-0.0402242	-0.12113	0.83535	0.944993	no
Atac1	Atac1	Atac1	2L:6957009-6960285	Dcl	Inr	OK	8.28527	9.97528	0.267809	0.329031	0.5638	0.812634	no
Ate1	Ate1	Ate1	2R:16135634-16144886	Dcl	Inr	OK	40.4856	45.4018	0.165341	0.480694	0.4039	0.69097	no
Atet	Atet	Atet	2L:4333925-4345776	Dcl	Inr	OK	5.18755	6.85198	0.401466	0.863081	0.1376	0.372073	no
Atf-2	Atf-2	Atf-2	2R:20757589-20767817	Dcl	Inr	OK	15.4598	16.5026	0.0941724	0.101832	0.86865	0.955961	no
Atf6	Atf6	Atf6	2R:1032201-1042266	Dcl	Inr	OK	41.3791	39.6418	-0.0618772	-0.189854	0.74215	0.910836	no
Atg1	Atg1	Atg1	3L:12777528-12798214	Dcl	Inr	OK	19.6677	21.4091	0.122401	0.340284	0.55265	0.805777	no
Atg12	Atg12	Atg12	3L:12129873-12131684	Dcl	Inr	OK	23.2057	28.7141	0.307278	0.293356	0.6112	0.843029	no
Atg13	Atg13	Atg13	3R:4175523-4178539	Dcl	Inr	OK	18.4502	16.6045	-0.152062	-0.416872	0.4682	0.744265	no
Atg18	Atg18	Atg18	3L:8180100-8183814	Dcl	Inr	OK	44.5469	43.547	-0.0327508	-0.0992784	0.86305	0.954015	no
Atg2	Atg2	Atg2	3L:2774378-2780688	Dcl	Inr	OK	8.66678	10.1037	0.221323	0.646877	0.2559	0.536113	no
Atg4	Atg4	Atg4	2L:1080912-1102506	Dcl	Inr	OK	28.744	27.3884	-0.0696947	-0.194169	0.7351	0.90726	no
Atg5	Atg5	Atg5	X:7175121-7299793	Dcl	Inr	OK	21.7836	18.1368	-0.264322	-0.122617	0.77105	0.92131	no
Atg6	Atg6	Atg6	3R:19874892-19879314	Dcl	Inr	OK	16.152	20.0628	0.31281	0.66734	0.24405	0.523102	no
Atg7	Atg7	Atg7	2R:14507960-14512553	Dcl	Inr	OK	13.7572	13.4299	-0.0347333	-0.0774982	0.89405	0.964013	no
Atg8a	Atg8a	Atg8a	X:10658910-10662368	Dcl	Inr	OK	231.57	269.026	0.216295	0.697159	0.2224	0.495306	no
Atg8b	Atg8b	Atg8b	3R:13550145-13550766	Dcl	Inr	NOTEST	0	0	0	0	1	1	no
Atg9	Atg9	Atg9	2R:12181902-12184737	Dcl	Inr	OK	15.0831	16.4542	0.125518	0.327016	0.577	0.820906	no
Atox1	Atox1	Atox1	3L:21634141-21635699	Dcl	Inr	OK	108.093	112.876	0.0624745	0.185648	0.74425	0.911592	no
Atpalpha	Atpalpha	Atpalpha	3R:16774435-16801022	Dcl	Inr	OK	223.475	202.793	-0.140106	-0.406977	0.48185	0.755707	no
AttA	AttA	AttA	2R:10634866-10635699	Dcl	Inr	OK	0.534516	0.196074	-1.44684	-0.951884	0.12675	0.353026	no
AttB	AttB	AttB	2R:10636727-10640774	Dcl	Inr	OK	1.22691	0.738245	-0.732859	-0.117388	0.54795	0.803241	no
AttC	AttC	AttC	2R:9281209-9286873	Dcl	Inr	NOTEST	0.432255	0	#NAME?	0	1	1	no
AttD	AttD	AttD	3R:13450989-13451810	Dcl	Inr	NOTEST	0.293416	0	#NAME?	0	1	1	no
Atu	Atu	Atu	3R:1439085-1441664	Dcl	Inr	OK	54.0346	48.742	-0.148718	-0.472711	0.40375	0.690863	no
Atx-1	Atx-1	Atx-1	X:6717236-6718236	Dcl	Inr	OK	1.41963	1.66047	0.226072	0.195995	0.72565	0.902955	no
Atx2	Atx2	Atx2	3R:11234157-11242999	Dcl	Inr	OK	33.5592	33.3522	-0.00892629	-0.0286206	0.9581	0.984603	no
Aut1	Aut1	Aut1	3L:18741807-18743583	Dcl	Inr	OK	40.6941	45.9823	0.17626	0.49233	0.39145	0.679491	no
Awh	Awh	Awh	3L:3846152-3861697	Dcl	Inr	OK	1.61162	2.20744	0.453857	0.491547	0.39585	0.683075	no
Axn	Axn	Axn	3R:25848565-25862568	Dcl	Inr	OK	37.4014	38.0204	0.0236824	0.0696167	0.90155	0.96603	no
Axs	Axs	Axs	X:16574121-16577928	Dcl	Inr	OK	24.4795	20.2518	-0.27352	-0.770503	0.17705	0.4321	no
B-H1	B-H1	B-H1	X:17291533-17297312	Dcl	Inr	OK	4.68526	3.93689	-0.251073	-0.403324	0.46855	0.744458	no
B-H2	B-H2	B-H2	X:17208613-17218195	Dcl	Inr	OK	3.54952	3.20605	-0.146827	-0.240993	0.66325	0.873333	no
B4	B4	B4	2L:13502655-13549323	Dcl	Inr	OK	22.9483	27.1697	0.243613	0.773924	0.1788	0.434682	no
B52	B52	B52	3R:9487021-9492613	Dcl	Inr	OK	522.766	468.036	-0.159545	-0.44591	0.43285	0.715562	no
BBS1	BBS1	BBS1	3L:7118730-7120988	Dcl	Inr	NOTEST	0.0154321	0.0291681	0.918458	0	1	1	no
BBS4	BBS4	BBS4	2R:7023432-7026766	Dcl	Inr	OK	0.143381	0.722795	2.33373	1.75117	0.012	0.0645366	no
BBS8	BBS8	BBS8	2L:423451-425291	Dcl	Inr	OK	4.91428	5.42771	0.143364	0.204963	0.72135	0.900889	no
BCL7-like	BCL7-like	BCL7-like	X:9250678-9252627	Dcl	Inr	OK	59.2693	52.227	-0.182488	-0.557691	0.3294	0.620513	no
BEAF-32	BEAF-32	BEAF-32	2R:10657103-10660135	Dcl	Inr	OK	90.7222	91.3447	0.00986537	0.0303565	0.95665	0.984086	no
BG4	BG4	BG4	3R:17857871-17864114	Dcl	Inr	OK	10.1818	14.8282	0.542355	0.331362	0.56015	0.810828	no
BG642163	BG642163	BG642163	2L:4641295-4642747	Dcl	Inr	NOTEST	0.0112235	0	#NAME?	0	1	1	no
BG642167	BG642167	BG642167	3R:21632188-21632683	Dcl	Inr	NOTEST	0	0.113365	inf	0	1	1	no
BG642312	BG642312	BG642312	3L:6225568-6226481	Dcl	Inr	NOTEST	0	0	0	0	1	1	no
BG642378	BG642378	BG642378	3L:19121549-19122765	Dcl	Inr	NOTEST	0	0	0	0	1	1	no
BHD	BHD	BHD	3L:7231641-7234449	Dcl	Inr	OK	12.4293	14.0546	0.177288	0.0516727	0.92585	0.974213	no
BM-40-SPARC	BM-40-SPARC	BM-40-SPARC	3R:22694953-22697738	Dcl	Inr	OK	74.7726	94.9936	0.345321	1.05381	0.0668	0.230237	no
BRWD3	BRWD3	BRWD3	3R:20144740-20159036	Dcl	Inr	OK	25.1725	21.8665	-0.203128	-0.504273	0.3793	0.668114	no
Bace	Bace	Bace	2L:8491867-8506845	Dcl	Inr	NOTEST	0	0	0	0	1	1	no
Baldspot	Baldspot	Baldspot	3L:16641919-16654727	Dcl	Inr	OK	38.9367	34.2299	-0.185874	-0.540467	0.3476	0.638607	no
Bap	Bap	Bap	X:19625035-19628620	Dcl	Inr	OK	58.0729	51.2828	-0.179392	-0.57772	0.3171	0.60717	no
Bap170	Bap170	Bap170	2R:2524022-2529866	Dcl	Inr	OK	22.0692	22.5139	0.0287816	0.0902881	0.8751	0.9581	no
Bap55	Bap55	Bap55	2R:13316853-13318440	Dcl	Inr	OK	128.953	116.151	-0.150834	-0.484397	0.39505	0.682461	no
Bap60	Bap60	Bap60	X:13051477-13053611	Dcl	Inr	OK	139.93	149.783	0.0981668	0.316349	0.58015	0.822931	no
Bem46	Bem46	Bem46	2L:2988134-2992761	Dcl	Inr	OK	10.2661	10.781	0.070601	0.101254	0.8601	0.952981	no
Best1	Best1	Best1	3R:5987185-5996207	Dcl	Inr	OK	19.0771	17.5932	-0.116823	-0.331273	0.5602	0.810828	no
Best2	Best2	Best2	3L:6239031-6249766	Dcl	Inr	OK	31.7064	22.2246	-0.512614	-1.57434	0.0068	0.0413908	yes
Best3	Best3	Best3	3L:15292057-15295885	Dcl	Inr	NOTEST	0	0	0	0	1	1	no
Best4	Best4	Best4	3L:15292057-15295885	Dcl	Inr	NOTEST	0	0	0	0	1	1	no
Bet1	Bet1	Bet1	3L:19254516-19255261	Dcl	Inr	OK	46.906	50.1606	0.0967802	0.215423	0.7113	0.896541	no
Bet3	Bet3	Bet3	3L:9432018-9435353	Dcl	Inr	OK	36.1887	35.8286	-0.0144297	-0.0234202	0.9682	0.988196	no
Bet5	Bet5	Bet5	3R:26006003-26006743	Dcl	Inr	OK	48.0723	49.2774	0.0357212	0.0695012	0.9011	0.965981	no
Bgb	Bgb	Bgb	3L:1639686-1640952	Dcl	Inr	OK	58.4177	65.2918	0.160498	0.480964	0.39855	0.685829	no
BicC	BicC	BicC	2L:16042031-16048626	Dcl	Inr	NOTEST	0.0240009	0.0703516	1.5515	0	1	1	no
BicD	BicD	BicD	2L:17460833-17473255	Dcl	Inr	OK	38.5254	29.7565	-0.372607	-1.19578	0.0359	0.14785	no
Bili	Bili	Bili	3R:20957011-20962431	Dcl	Inr	NOTEST	0.0693145	0.0648215	-0.0966855	0	1	1	no
Bin1	Bin1	Bin1	3R:12006741-12012615	Dcl	Inr	OK	127.975	123.818	-0.0476499	-0.123031	0.82945	0.943177	no
Bj1	Bj1	Bj1	3L:5923361-5925873	Dcl	Inr	OK	118.806	97.3845	-0.286841	-0.916499	0.1178	0.336022	no
Bka	Bka	Bka	2L:9895288-9896104	Dcl	Inr	OK	42.8881	39.2709	-0.127116	-0.286842	0.62	0.848183	no
Blimp-1	Blimp-1	Blimp-1	3L:5624082-5642049	Dcl	Inr	OK	8.03956	6.18339	-0.378718	-0.889809	0.1235	0.347211	no
Bmcp	Bmcp	Bmcp	3L:11714019-11721218	Dcl	Inr	OK	13.9834	15.0536	0.106389	0.215725	0.70635	0.894319	no
BobA	BobA	BobA	3L:14938598-14939212	Dcl	Inr	NOTEST	0	0.109192	inf	0	1	1	no
Brca2	Brca2	Brca2	2R:20413722-20417104	Dcl	Inr	OK	5.51292	6.7853	0.299597	0.628914	0.27835	0.563107	no
Brd	Brd	Brd	3L:14965768-14966301	Dcl	Inr	OK	62.2853	80.2006	0.364723	0.873545	0.13145	0.361527	no
Brd8	Brd8	Brd8	3R:25049212-25053447	Dcl	Inr	OK	18.6314	15.2248	-0.291311	-0.814433	0.15875	0.403952	no
Bre1	Bre1	Bre1	3L:5783273-5787291	Dcl	Inr	OK	32.3917	26.3176	-0.299597	-0.957278	0.0929	0.286777	no
Brf	Brf	Brf	3R:13200554-13217054	Dcl	Inr	OK	27.2818	33.6618	0.303174	0.692076	0.22935	0.504163	no
Bro	Bro	Bro	3L:1647868-1648613	Dcl	Inr	NOTEST	0.0743291	0.124294	0.741758	0	1	1	no
Bruce	Bruce	Bruce	3R:6138365-6157071	Dcl	Inr	OK	9.0787	12.1484	0.420211	1.34178	0.01815	0.0886273	no
Bsg	Bsg	Bsg	2L:8083421-8110561	Dcl	Inr	OK	92.1328	92.0978	-0.000547484	-0.00176094	0.9974	0.999008	no
Bsg25A	Bsg25A	Bsg25A	2L:4682676-4687235	Dcl	Inr	NOTEST	0.0109133	0	#NAME?	0	1	1	no
Bsg25D	Bsg25D	Bsg25D	2L:5271727-5278558	Dcl	Inr	OK	12.4743	10.8678	-0.19891	-0.538544	0.35315	0.644115	no
BtbVII	BtbVII	BtbVII	3L:3148674-3154817	Dcl	Inr	OK	21.4058	22.3278	0.0608421	0.186357	0.74425	0.911592	no
Btd	Btd	Btd	X:6111512-6113327	Dcl	Inr	NOTEST	0.10459	0.10546	0.0119585	0	1	1	no
Bteb2	Bteb2	Bteb2	X:4664588-4665550	Dcl	Inr	NOTEST	0	0.0384322	inf	0	1	1	no
BthD	BthD	BthD	X:13506146-13510387	Dcl	Inr	OK	35.7082	47.0341	0.397449	0.684948	0.23995	0.517949	no
Btk29A	Btk29A	Btk29A	2L:8259503-8301072	Dcl	Inr	OK	75.5958	79.2573	0.0682378	0.220649	0.70525	0.893622	no
Bub1	Bub1	Bub1	2L:5279050-5283002	Dcl	Inr	OK	10.4267	11.1215	0.0930803	0.246868	0.67285	0.877736	no
Bub3	Bub3	Bub3	3R:25498177-25501141	Dcl	Inr	OK	217.726	198.75	-0.131558	-0.417304	0.46415	0.741259	no
BubR1	BubR1	BubR1	2R:1856599-1862122	Dcl	Inr	OK	25.651	24.2953	-0.0783382	-0.246994	0.65925	0.871137	no
Buffy	Buffy	Buffy	2R:7566977-7576264	Dcl	Inr	OK	1.3581	1.22631	-0.147263	-0.126219	0.8285	0.942975	no
Bx	Bx	Bx	X:18428697-18465749	Dcl	Inr	OK	11.2493	12.9501	0.203118	0.483809	0.39785	0.685157	no
Bx42	Bx42	Bx42	X:8998350-9000635	Dcl	Inr	OK	51.1306	49.4038	-0.049567	-0.153921	0.78755	0.927276	no
Bzd	Bzd	Bzd	X:2498223-2502700	Dcl	Inr	OK	16.6897	21.2714	0.34996	0.510668	0.3774	0.666168	no
C15	C15	C15	3R:17325976-17338054	Dcl	Inr	OK	7.34949	5.83555	-0.332775	-0.473227	0.40565	0.692399	no
C1GalTA	C1GalTA	C1GalTA	2L:8943453-8951200	Dcl	Inr	OK	20.8143	18.7824	-0.148193	-0.383997	0.50135	0.770905	no
C3G	C3G	C3G	X:6675448-6697579	Dcl	Inr	OK	8.20039	8.29204	0.0160351	0.0445202	0.93965	0.97896	no
C901	C901	C901	X:10858239-10861165	Dcl	Inr	NOTEST	0.209283	0.0862948	-1.27811	0	1	1	no
CAH1	CAH1	CAH1	2L:13803626-13811472	Dcl	Inr	OK	6.59431	2.67953	-1.29924	-1.24304	0.0399	0.160264	no
CAH2	CAH2	CAH2	3L:12172978-12176455	Dcl	Inr	OK	24.9321	15.4713	-0.688415	-1.63323	0.00605	0.0377611	yes
CAP	CAP	CAP	2R:6154216-6194529	Dcl	Inr	OK	2.99352	3.31668	0.147897	0.191967	0.75835	0.917138	no
CAP-D2	CAP-D2	CAP-D2	3R:25501397-25507763	Dcl	Inr	OK	32.396	30.6862	-0.0782273	-0.248831	0.6611	0.871997	no
CBP	CBP	CBP	X:7175121-7299793	Dcl	Inr	OK	125.113	149.117	0.253204	0.403298	0.4808	0.754681	no
CCKLR-17D1	CCKLR-17D1	CCKLR-17D1	X:18601526-18620605	Dcl	Inr	NOTEST	0	0.00929392	inf	0	1	1	no
CCKLR-17D3	CCKLR-17D3	CCKLR-17D3	X:18658515-18668264	Dcl	Inr	OK	11.3873	18.6627	0.712728	1.67785	0.0047	0.0307444	yes
CCS	CCS	CCS	2R:6005197-6010067	Dcl	Inr	OK	23.305	25.5415	0.132203	0.187893	0.7414	0.910381	no
CD98hc	CD98hc	CD98hc	3R:3800127-3803488	Dcl	Inr	OK	236.225	223.093	-0.0825135	-0.257678	0.6548	0.868974	no
CDC45L	CDC45L	CDC45L	X:907366-940075	Dcl	Inr	OK	45.3087	38.58	-0.231935	-0.291839	0.606	0.839354	no
CDase	CDase	CDase	3R:26285510-26291458	Dcl	Inr	OK	13.26	16.2664	0.294813	0.760262	0.18525	0.443728	no
CG10000	CG10000	CG10000	3R:24574104-24577313	Dcl	Inr	NOTEST	0.0061932	0	#NAME?	0	1	1	no
CG10005	CG10005	CG10005	3R:7800877-7802912	Dcl	Inr	OK	81.3437	47.5833	-0.773573	-2.20384	0.0001	0.00122411	yes
CG10006	CG10006	CG10006	3L:14985388-14990917	Dcl	Inr	OK	0.434045	0.803236	0.887978	0.773164	0.17365	0.427064	no
CG10011	CG10011	CG10011	3R:24431858-24460785	Dcl	Inr	OK	7.14088	7.14051	-7.47825e-05	-0.00019157	0.9994	0.999653	no
CG10013	CG10013	CG10013	3R:8149244-8150936	Dcl	Inr	NOTEST	0.00825008	0	#NAME?	0	1	1	no
CG10014	CG10014	CG10014	3R:8048108-8050741	Dcl	Inr	NOTEST	0.0405583	0.167827	2.0489	0	1	1	no
CG10019	CG10019	CG10019	2L:3745691-3752309	Dcl	Inr	NOTEST	0.00422613	0.0684994	4.01868	0	1	1	no
CG10026	CG10026	CG10026	2L:19454255-19457726	Dcl	Inr	OK	2.87366	3.85168	0.422596	0.462377	0.43715	0.719036	no
CG10029	CG10029	CG10029	3R:3141445-3142929	Dcl	Inr	OK	0.529301	0.566839	0.0988503	0.0831383	0.88215	0.960493	no
CG10031	CG10031	CG10031	2L:3698450-3699091	Dcl	Inr	OK	1.46097	1.08524	-0.428918	-0.322747	0.5472	0.802722	no
CG10032	CG10032	CG10032	3R:3097313-3098231	Dcl	Inr	NOTEST	0.143136	0.169537	0.244219	0	1	1	no
CG10035	CG10035	CG10035	3R:8207372-8208412	Dcl	Inr	NOTEST	0.0196166	0	#NAME?	0	1	1	no
CG10038	CG10038	CG10038	3R:8174708-8176367	Dcl	Inr	OK	48.8696	49.5665	0.0204273	0.0549423	0.9254	0.974104	no
CG10039	CG10039	CG10039	2L:4007689-4008999	Dcl	Inr	NOTEST	0.338161	0	#NAME?	0	1	1	no
CG10041	CG10041	CG10041	3R:8176536-8177801	Dcl	Inr	OK	0.31192	0.535456	0.779594	0.559706	0.349	0.640009	no
CG10050	CG10050	CG10050	3R:3075520-3077679	Dcl	Inr	OK	7.34363	8.53046	0.21613	0.356105	0.52895	0.790551	no
CG10051	CG10051	CG10051	2R:15251149-15260747	Dcl	Inr	NOTEST	0.0181254	0.017537	-0.047616	0	1	1	no
CG10053	CG10053	CG10053	3R:3072962-3073862	Dcl	Inr	OK	13.9035	14.3968	0.0503002	0.0833913	0.88685	0.962255	no
CG10055	CG10055	CG10055	3R:3009822-3012375	Dcl	Inr	OK	11.0564	11.9867	0.116548	0.271435	0.6352	0.857434	no
CG10062	CG10062	CG10062	2R:15263229-15267679	Dcl	Inr	NOTEST	0.0256823	0.125875	2.29315	0	1	1	no
CG10063	CG10063	CG10063	3L:6962710-6965521	Dcl	Inr	OK	0.966291	1.726	0.8369	0.213349	0.6708	0.876738	no
CG10064	CG10064	CG10064	3L:6958359-6961061	Dcl	Inr	OK	1.5717	0.52185	-1.59062	-1.47064	0.01795	0.0878992	no
CG10068	CG10068	CG10068	3R:2950271-2953751	Dcl	Inr	OK	22.6528	24.5876	0.118238	0.188428	0.74945	0.91377	no
CG10069	CG10069	CG10069	2R:17169804-17173174	Dcl	Inr	OK	43.5495	41.4891	-0.0699225	-0.206894	0.7243	0.902351	no
CG10073	CG10073	CG10073	2R:15269120-15272470	Dcl	Inr	NOTEST	0.064295	0.0694072	0.110379	0	1	1	no
CG10075	CG10075	CG10075	3L:6949250-6951214	Dcl	Inr	OK	25.0472	28.2898	0.17563	0.324066	0.57205	0.817694	no
CG10077	CG10077	CG10077	3L:6942590-6949004	Dcl	Inr	OK	241.776	271.519	0.167382	0.484262	0.39395	0.681583	no
CG10080	CG10080	CG10080	2R:17512539-17518766	Dcl	Inr	OK	22.61	23.8645	0.0779043	0.245837	0.66785	0.875431	no
CG10081	CG10081	CG10081	2R:15273428-15276823	Dcl	Inr	NOTEST	0.0057304	0	#NAME?	0	1	1	no
CG10082	CG10082	CG10082	2R:17533682-17544944	Dcl	Inr	OK	26.4062	36.269	0.457859	1.42236	0.01485	0.0761242	no
CG10083	CG10083	CG10083	3L:13476632-13479398	Dcl	Inr	OK	42.8886	44.0803	0.0395394	0.123779	0.82795	0.94295	no
CG10086	CG10086	CG10086	3R:3616362-3619221	Dcl	Inr	NOTEST	0	0.00920085	inf	0	1	1	no
CG10089	CG10089	CG10089	3L:13459926-13467643	Dcl	Inr	OK	5.2443	12.2416	1.22297	1.82243	0.00235	0.0176677	yes
CG10092	CG10092	CG10092	3R:3712805-3728384	Dcl	Inr	OK	9.72125	9.0445	-0.104101	-0.141312	0.80525	0.934816	no
CG10096	CG10096	CG10096	3R:8211970-8228627	Dcl	Inr	NOTEST	0.157476	0.381626	1.27703	0	1	1	no
CG10098	CG10098	CG10098	3R:2950271-2953751	Dcl	Inr	OK	58.5477	62.8847	0.103097	0.274549	0.6388	0.859628	no
CG10102	CG10102	CG10102	2R:10248808-10250330	Dcl	Inr	NOTEST	0.0473029	0.129715	1.45535	0	1	1	no
CG10103	CG10103	CG10103	3L:6746012-6749619	Dcl	Inr	OK	49.8839	48.7761	-0.0323996	-0.0837204	0.88065	0.959824	no
CG10104	CG10104	CG10104	2R:10278290-10279831	Dcl	Inr	NOTEST	0	0	0	0	1	1	no
CG10107	CG10107	CG10107	3L:6737525-6745386	Dcl	Inr	OK	50.7865	53.0463	0.0628066	0.184569	0.74435	0.911654	no
CG10116	CG10116	CG10116	3L:13443869-13458639	Dcl	Inr	NOTEST	0	0	0	0	1	1	no
CG10126	CG10126	CG10126	3R:8681259-8684939	Dcl	Inr	OK	15.2783	20.9265	0.453852	0.831904	0.14285	0.380353	no
CG10131	CG10131	CG10131	2R:10517417-10518526	Dcl	Inr	OK	14.5343	12.8214	-0.180906	-0.287887	0.62155	0.848833	no
CG10132	CG10132	CG10132	2L:19518786-19526347	Dcl	Inr	NOTEST	0.0568201	0.0804739	0.50212	0	1	1	no
CG10133	CG10133	CG10133	3L:13435706-13443463	Dcl	Inr	OK	20.4082	21.8556	0.0988591	0.152879	0.7955	0.931045	no
CG10137	CG10137	CG10137	2L:19526685-19532992	Dcl	Inr	OK	0.799982	0.993078	0.311939	0.248266	0.6711	0.876839	no
CG10139	CG10139	CG10139	2R:10532775-10533676	Dcl	Inr	OK	52.2909	54.1573	0.0505948	0.131365	0.8137	0.938262	no
CG10140	CG10140	CG10140	3L:13432416-13433535	Dcl	Inr	NOTEST	0	0.0196915	inf	0	1	1	no
CG10144	CG10144	CG10144	3L:6484329-6488472	Dcl	Inr	OK	7.15093	8.38286	0.229311	0.536868	0.34345	0.634419	no
CG10147	CG10147	CG10147	3L:6479696-6481524	Dcl	Inr	OK	3.09901	3.73118	0.267827	0.350474	0.5105	0.777394	no
CG10151	CG10151	CG10151	2R:10640841-10643793	Dcl	Inr	OK	0.663624	1.65918	1.32203	1.35572	0.03045	0.130905	no
CG10153	CG10153	CG10153	2R:10644025-10645334	Dcl	Inr	OK	62.6873	56.9713	-0.137937	-0.276048	0.6313	0.854799	no
CG10154	CG10154	CG10154	3L:13428779-13430233	Dcl	Inr	NOTEST	0	0	0	0	1	1	no
CG10157	CG10157	CG10157	3R:19504613-19505577	Dcl	Inr	OK	4.72083	1.47136	-1.68189	-1.57397	0.00765	0.0453755	yes
CG10158	CG10158	CG10158	2L:6943729-6945284	Dcl	Inr	OK	19.1406	20.5473	0.102309	0.246884	0.67155	0.877013	no
CG10163	CG10163	CG10163	3L:6250522-6251860	Dcl	Inr	NOTEST	0.0437667	0.0170123	-1.36326	0	1	1	no
CG10164	CG10164	CG10164	3R:19380044-19382495	Dcl	Inr	NOTEST	0	0	0	0	1	1	no
CG10165	CG10165	CG10165	2L:19526685-19532992	Dcl	Inr	OK	12.1962	18.1551	0.573939	0.867245	0.1366	0.370239	no
CG10166	CG10166	CG10166	2L:19518786-19526347	Dcl	Inr	OK	90.4058	114.755	0.344069	0.984733	0.0825	0.265449	no
CG10168	CG10168	CG10168	3R:19362760-19364443	Dcl	Inr	NOTEST	0	0	0	0	1	1	no
CG10170	CG10170	CG10170	3R:19358666-19360489	Dcl	Inr	NOTEST	0.0197887	0.00805705	-1.29636	0	1	1	no
CG10171	CG10171	CG10171	3L:13379045-13380969	Dcl	Inr	OK	37.8822	38.1209	0.009061	0.0243914	0.96715	0.988003	no
CG10175	CG10175	CG10175	3R:19348422-19356704	Dcl	Inr	OK	1.90923	0.195399	-3.2885	-3.13116	5e-05	0.000654523	yes
CG10176	CG10176	CG10176	2L:18485453-18487710	Dcl	Inr	OK	91.8761	98.9106	0.106435	0.340316	0.5544	0.807009	no
CG10177	CG10177	CG10177	3R:19345867-19347305	Dcl	Inr	NOTEST	0	0.00976469	inf	0	1	1	no
CG10178	CG10178	CG10178	2L:18509571-18513481	Dcl	Inr	OK	3.15966	0.895384	-1.81919	-1.79069	0.00615	0.0382299	yes
CG10182	CG10182	CG10182	3R:19412928-19415537	Dcl	Inr	NOTEST	0.0172614	0	#NAME?	0	1	1	no
CG10183	CG10183	CG10183	3R:19422282-19424756	Dcl	Inr	NOTEST	0	0	0	0	1	1	no
CG10184	CG10184	CG10184	3R:19428228-19431209	Dcl	Inr	OK	2.053	1.85331	-0.147629	-0.141727	0.79865	0.932282	no
CG10185	CG10185	CG10185	3R:11886408-11893234	Dcl	Inr	NOTEST	0.123501	0.128922	0.0619824	0	1	1	no
CG10186	CG10186	CG10186	2L:19508952-19517201	Dcl	Inr	NOTEST	0.0313725	0.0180927	-0.794092	0	1	1	no
CG10188	CG10188	CG10188	2L:19502333-19508760	Dcl	Inr	OK	11.798	10.8532	-0.120424	-0.354413	0.5404	0.798083	no
CG10189	CG10189	CG10189	2L:19490485-19492927	Dcl	Inr	OK	20.6425	22.8502	0.146589	0.307346	0.59295	0.830749	no
CG10191	CG10191	CG10191	3L:13381392-13383088	Dcl	Inr	OK	67.19	62.9509	-0.0940211	-0.28885	0.60805	0.840845	no
CG10194	CG10194	CG10194	2L:19487489-19490083	Dcl	Inr	OK	18.767	20.3818	0.119083	0.240991	0.67695	0.879869	no
CG10195	CG10195	CG10195	2L:19482876-19484702	Dcl	Inr	OK	22.2478	29.3974	0.402023	0.9293	0.10085	0.30334	no
CG10200	CG10200	CG10200	2R:10695928-10697436	Dcl	Inr	OK	256.065	158.833	-0.688998	-2.11328	0.00015	0.00174792	yes
CG10202	CG10202	CG10202	2R:10705364-10707492	Dcl	Inr	NOTEST	0.0231648	0.0148614	-0.640364	0	1	1	no
CG10205	CG10205	CG10205	2R:10720337-10721460	Dcl	Inr	OK	0.870805	0.343091	-1.34376	-0.988397	0.0899	0.280508	no
CG10208	CG10208	CG10208	3R:19598714-19599845	Dcl	Inr	OK	12.9933	7.30834	-0.830156	-1.19997	0.0409	0.16319	no
CG10209	CG10209	CG10209	2R:10733561-10735864	Dcl	Inr	OK	10.5628	12.3796	0.228974	0.514033	0.36445	0.654795	no
CG1021	CG1021	CG1021	3R:2214883-2231613	Dcl	Inr	OK	29.1633	30.2371	0.0521638	0.161455	0.78105	0.925258	no
CG10211	CG10211	CG10211	2L:18517492-18531782	Dcl	Inr	OK	10.658	10.3711	-0.0393731	-0.107157	0.85695	0.951897	no
CG10214	CG10214	CG10214	3R:19589578-19593174	Dcl	Inr	OK	30.3769	34.0972	0.166679	0.162992	0.726	0.903105	no
CG10217	CG10217	CG10217	3R:19586458-19588977	Dcl	Inr	OK	217.669	171.391	-0.344849	-1.10666	0.05455	0.200211	no
CG10219	CG10219	CG10219	3R:19584062-19586318	Dcl	Inr	OK	87.6175	105.477	0.267635	0.702638	0.22075	0.492942	no
CG10221	CG10221	CG10221	3R:19578599-19583860	Dcl	Inr	OK	34.059	30.2794	-0.1697	-0.313329	0.58755	0.827146	no
CG10222	CG10222	CG10222	3L:13404479-13405553	Dcl	Inr	OK	17.3945	17.6386	0.0201073	0.0385049	0.94385	0.980162	no
CG10225	CG10225	CG10225	3R:19549085-19578552	Dcl	Inr	OK	78.3243	78.5858	0.00480776	0.00852175	0.988	0.995491	no
CG10226	CG10226	CG10226	3L:6227416-6232689	Dcl	Inr	NOTEST	0.0218855	0.0242692	0.14915	0	1	1	no
CG10232	CG10232	CG10232	3R:19545197-19546170	Dcl	Inr	OK	2.00581	0.66831	-1.58559	-1.30608	0.0276	0.121817	no
CG10237	CG10237	CG10237	2L:19435843-19441278	Dcl	Inr	OK	20.0231	18.7734	-0.0929706	-0.207486	0.71635	0.898746	no
CG1024	CG1024	CG1024	3R:2204117-2206050	Dcl	Inr	OK	14.8452	13.1599	-0.173856	-0.406567	0.47935	0.753625	no
CG10249	CG10249	CG10249	2R:10788974-10815585	Dcl	Inr	OK	36.9875	51.1324	0.467199	1.33357	0.0206	0.097683	no
CG10251	CG10251	CG10251	3R:19522103-19524749	Dcl	Inr	NOTEST	0.0318249	0.0496076	0.640407	0	1	1	no
CG10252	CG10252	CG10252	3R:19520935-19522000	Dcl	Inr	NOTEST	0	0	0	0	1	1	no
CG10253	CG10253	CG10253	2R:10817587-10822366	Dcl	Inr	NOTEST	0.124193	0.201262	0.696493	0	1	1	no
CG10254	CG10254	CG10254	3R:19514726-19520705	Dcl	Inr	OK	16.1303	13.8904	-0.215689	-0.634909	0.27205	0.555259	no
CG10257	CG10257	CG10257	2R:10830115-10850451	Dcl	Inr	NOTEST	0.0261234	0	#NAME?	0	1	1	no
CG10260	CG10260	CG10260	X:2519050-2527386	Dcl	Inr	OK	9.98466	12.2178	0.291194	0.863278	0.1352	0.367706	no
CG10262	CG10262	CG10262	2L:19583025-19583927	Dcl	Inr	OK	2.34776	6.97858	1.57165	1.63059	0.00455	0.0299796	yes
CG10263	CG10263	CG10263	2L:19580607-19582497	Dcl	Inr	OK	29.6169	25.708	-0.204201	-0.545862	0.34435	0.635339	no
CG10264	CG10264	CG10264	3R:11869244-11871693	Dcl	Inr	NOTEST	0.142875	0.0965266	-0.565758	0	1	1	no
CG10265	CG10265	CG10265	2R:10879836-10881336	Dcl	Inr	OK	10.1086	8.94311	-0.176739	-0.315064	0.57315	0.818526	no
CG10267	CG10267	CG10267	3R:2282849-2284544	Dcl	Inr	OK	52.8396	43.916	-0.266873	-0.799149	0.1682	0.418822	no
CG10268	CG10268	CG10268	2L:19577704-19580346	Dcl	Inr	OK	15.4349	13.4208	-0.201718	-0.244917	0.67135	0.876938	no
CG10274	CG10274	CG10274	3L:6167347-6174883	Dcl	Inr	OK	14.2129	14.1813	-0.00321766	-0.0072795	0.9899	0.996199	no
CG10277	CG10277	CG10277	3R:2208632-2214026	Dcl	Inr	OK	24.6828	29.2596	0.245407	0.729935	0.211	0.480071	no
CG10280	CG10280	CG10280	3R:1836294-1837654	Dcl	Inr	OK	1.55964	1.0121	-0.623859	-0.576873	0.29605	0.583269	no
CG10283	CG10283	CG10283	2L:18472949-18484511	Dcl	Inr	OK	9.48403	9.14905	-0.0518781	-0.12188	0.83125	0.943677	no
CG10286	CG10286	CG10286	3R:2194675-2199747	Dcl	Inr	OK	58.8096	49.7536	-0.241252	-0.592779	0.29635	0.583486	no
CG10289	CG10289	CG10289	3L:6162650-6166966	Dcl	Inr	OK	22.8935	23.3994	0.0315371	0.0962152	0.86585	0.954914	no
CG10298	CG10298	CG10298	3R:2168723-2169521	Dcl	Inr	NOTEST	0.357162	0.249587	-0.517039	0	1	1	no
CG10300	CG10300	CG10300	3R:19537250-19544079	Dcl	Inr	NOTEST	0.0244307	0.0129668	-0.913869	0	1	1	no
CG10301	CG10301	CG10301	3R:19535879-19536981	Dcl	Inr	NOTEST	0.0210094	0	#NAME?	0	1	1	no
CG10306	CG10306	CG10306	2R:17572774-17575145	Dcl	Inr	OK	247.935	223.055	-0.152565	-0.449874	0.4223	0.706616	no
CG10307	CG10307	CG10307	2R:17576416-17578643	Dcl	Inr	OK	1.4271	1.70622	0.257716	0.110379	0.71305	0.897377	no
CG10311	CG10311	CG10311	3R:12176626-12182733	Dcl	Inr	OK	11.4914	12.112	0.0758875	0.11329	0.83885	0.946181	no
CG10317	CG10317	CG10317	3R:12195092-12196255	Dcl	Inr	NOTEST	0	0	0	0	1	1	no
CG10320	CG10320	CG10320	2R:17545579-17547508	Dcl	Inr	OK	296.846	303.106	0.0301083	0.0654426	0.91025	0.968814	no
CG10321	CG10321	CG10321	2R:17522172-17525906	Dcl	Inr	OK	25.0871	23.6189	-0.0870069	-0.266802	0.6392	0.859915	no
CG10324	CG10324	CG10324	3R:12469326-12472711	Dcl	Inr	OK	14.4731	14.6765	0.0201277	0.0342262	0.95015	0.982052	no
CG10326	CG10326	CG10326	3R:12469326-12472711	Dcl	Inr	OK	75.2594	74.2067	-0.020322	-0.0537376	0.9211	0.972838	no
CG10332	CG10332	CG10332	2R:19488436-19489296	Dcl	Inr	NOTEST	0.448457	0.107169	-2.06509	0	1	1	no
CG10333	CG10333	CG10333	2L:18606832-18609558	Dcl	Inr	OK	27.5305	22.2775	-0.305442	-0.913828	0.10655	0.314714	no
CG10336	CG10336	CG10336	2L:18689580-18695422	Dcl	Inr	OK	22.5906	22.7736	0.011637	0.0246239	0.96595	0.987621	no
CG10337	CG10337	CG10337	2L:19542445-19546914	Dcl	Inr	OK	22.7194	12.6512	-0.844658	-0.883736	0.12485	0.349796	no
CG10338	CG10338	CG10338	2L:18695732-18698571	Dcl	Inr	OK	10.9504	13.359	0.286832	0.628717	0.2697	0.552523	no
CG10339	CG10339	CG10339	2R:19965756-19967999	Dcl	Inr	NOTEST	0.260038	0.147413	-0.818861	0	1	1	no
CG10340	CG10340	CG10340	3R:12439133-12440109	Dcl	Inr	OK	60.9114	66.2144	0.120432	0.334228	0.5598	0.810724	no
CG10341	CG10341	CG10341	2L:18698685-18703118	Dcl	Inr	OK	38.3589	31.1731	-0.299261	-0.750951	0.1896	0.450207	no
CG10343	CG10343	CG10343	2L:18703466-18704457	Dcl	Inr	OK	44.8234	46.3515	0.0483631	0.119621	0.8343	0.944714	no
CG10344	CG10344	CG10344	2R:18313236-18314470	Dcl	Inr	OK	7.61093	3.08879	-1.30103	-1.46078	0.01625	0.0815391	no
CG10345	CG10345	CG10345	3R:12420135-12430510	Dcl	Inr	NOTEST	0.0474304	0.0212923	-1.15548	0	1	1	no
CG10347	CG10347	CG10347	X:11746724-11748913	Dcl	Inr	OK	37.6594	43.71	0.214953	0.640917	0.2638	0.545368	no
CG10348	CG10348	CG10348	2L:18714614-18731419	Dcl	Inr	NOTEST	0.00442443	0	#NAME?	0	1	1	no
CG10352	CG10352	CG10352	X:11767351-11770989	Dcl	Inr	NOTEST	0.225705	0.109251	-1.04679	0	1	1	no
CG10353	CG10353	CG10353	X:11771771-11781192	Dcl	Inr	OK	31.9846	33.5847	0.0704254	0.225793	0.6825	0.882247	no
CG10357	CG10357	CG10357	3L:3615381-3616682	Dcl	Inr	NOTEST	0.102517	0.137929	0.428061	0	1	1	no
CG10359	CG10359	CG10359	3L:3612193-3615245	Dcl	Inr	OK	140.486	119.285	-0.236021	-0.762962	0.1806	0.437174	no
CG10361	CG10361	CG10361	3L:11792043-11793956	Dcl	Inr	NOTEST	0.0678512	0.114452	0.754296	0	1	1	no
CG10362	CG10362	CG10362	X:11820442-11824883	Dcl	Inr	NOTEST	0.0245848	0.0156231	-0.654092	0	1	1	no
CG10365	CG10365	CG10365	3R:19549085-19578552	Dcl	Inr	OK	2.272	2.45765	0.113318	0.0300934	0.9158	0.970746	no
CG10366	CG10366	CG10366	2L:19584258-19586440	Dcl	Inr	OK	14.3078	15.1766	0.0850482	0.204155	0.7197	0.900008	no
CG10373	CG10373	CG10373	2L:18704569-18705699	Dcl	Inr	OK	208.947	206.613	-0.0162015	-0.0522328	0.92825	0.974932	no
CG10375	CG10375	CG10375	3R:19593433-19598529	Dcl	Inr	OK	36.888	33.3744	-0.144413	-0.23824	0.6755	0.879118	no
CG10376	CG10376	CG10376	2L:18698685-18703118	Dcl	Inr	OK	15.3855	18.6299	0.276054	0.501289	0.37985	0.668614	no
CG10383	CG10383	CG10383	2L:18689580-18695422	Dcl	Inr	OK	3.54429	5.03735	0.50717	0.737071	0.1998	0.464902	no
CG10384	CG10384	CG10384	2R:18353993-18359160	Dcl	Inr	NOTEST	0	0.00952058	inf	0	1	1	no
CG10395	CG10395	CG10395	2R:1237997-1239627	Dcl	Inr	OK	32.4184	42.7992	0.400769	1.0473	0.06885	0.234712	no
CG10396	CG10396	CG10396	2R:1241498-1242231	Dcl	Inr	NOTEST	0.0890879	0.396669	2.15463	0	1	1	no
CG10399	CG10399	CG10399	2L:6960425-6964073	Dcl	Inr	OK	11.1815	9.98149	-0.163785	-0.0881736	0.88015	0.959598	no
CG10405	CG10405	CG10405	3R:12280265-12281519	Dcl	Inr	NOTEST	0.074691	0.0179987	-2.05304	0	1	1	no
CG10407	CG10407	CG10407	3R:11869244-11871693	Dcl	Inr	OK	12.6395	10.1408	-0.317767	-0.486847	0.39685	0.684245	no
CG1041	CG1041	CG1041	3R:2194675-2199747	Dcl	Inr	OK	39.2884	29.2818	-0.424096	-0.850747	0.1433	0.380909	no
CG10413	CG10413	CG10413	2L:18599748-18605021	Dcl	Inr	OK	34.9564	34.803	-0.0063457	-0.0199223	0.9722	0.989855	no
CG10414	CG10414	CG10414	2L:18609571-18612242	Dcl	Inr	OK	14.4951	17.5924	0.279389	0.712276	0.2227	0.495775	no
CG10417	CG10417	CG10417	2R:1247830-1250608	Dcl	Inr	OK	121.774	140.973	0.211212	0.682714	0.23605	0.513097	no
CG10418	CG10418	CG10418	3L:12329775-12330336	Dcl	Inr	OK	192.204	162.272	-0.244226	-0.652263	0.2562	0.536477	no
CG10419	CG10419	CG10419	3L:19092222-19093434	Dcl	Inr	OK	23.347	21.989	-0.0864588	-0.184043	0.74245	0.910921	no
CG10420	CG10420	CG10420	3R:21059357-21061240	Dcl	Inr	OK	11.9475	9.41075	-0.344325	-0.700325	0.21835	0.489461	no
CG10424	CG10424	CG10424	3L:19089498-19090809	Dcl	Inr	OK	58.4686	51.9423	-0.170752	-0.479777	0.4098	0.695916	no
CG10425	CG10425	CG10425	3R:21086684-21088231	Dcl	Inr	OK	29.4699	27.2421	-0.113404	-0.282437	0.61315	0.844334	no
CG10426	CG10426	CG10426	3L:12270792-12274576	Dcl	Inr	OK	2.85719	2.68746	-0.08835	-0.12909	0.8169	0.939618	no
CG10428	CG10428	CG10428	2L:18948896-18950973	Dcl	Inr	OK	15.9333	17.4392	0.130295	0.307948	0.5932	0.830825	no
CG10431	CG10431	CG10431	2L:18974709-18987276	Dcl	Inr	OK	2.33938	2.15862	-0.116016	-0.106964	0.8531	0.95056	no
CG10433	CG10433	CG10433	2R:17493180-17494458	Dcl	Inr	OK	8.49774	7.18145	-0.242805	-0.323934	0.5845	0.825184	no
CG10435	CG10435	CG10435	3R:3835092-3838920	Dcl	Inr	OK	14.4813	17.5449	0.276859	0.509574	0.37565	0.664862	no
CG10440	CG10440	CG10440	2R:17447750-17458957	Dcl	Inr	OK	33.4905	29.7611	-0.170322	-0.491568	0.393	0.680941	no
CG10444	CG10444	CG10444	2R:16159155-16162030	Dcl	Inr	OK	10.1892	10.7824	0.081644	0.179218	0.75045	0.913863	no
CG10445	CG10445	CG10445	3R:3742320-3745833	Dcl	Inr	OK	3.88577	3.44266	-0.17468	-0.305197	0.60615	0.839477	no
CG10459	CG10459	CG10459	2R:5593788-5596227	Dcl	Inr	OK	0.449781	0.121956	-1.88286	-0.652062	0.55655	0.808457	no
CG10462	CG10462	CG10462	2L:19732079-19735954	Dcl	Inr	OK	15.7978	26.4254	0.742202	2.09803	0.0009	0.00803114	yes
CG10463	CG10463	CG10463	2L:19758878-19760986	Dcl	Inr	OK	20.688	16.9002	-0.291753	-0.741475	0.19655	0.460207	no
CG10465	CG10465	CG10465	2R:1227206-1228496	Dcl	Inr	OK	129.149	138.086	0.096535	0.305481	0.5991	0.834985	no
CG10466	CG10466	CG10466	2L:19792189-19792846	Dcl	Inr	OK	27.296	23.582	-0.211	-0.370972	0.524	0.787111	no
CG10467	CG10467	CG10467	3L:6085287-6087836	Dcl	Inr	OK	19.1548	16.4473	-0.219854	-0.464752	0.4134	0.699023	no
CG10469	CG10469	CG10469	3L:6085287-6087836	Dcl	Inr	OK	6.40301	7.34297	0.197614	0.208963	0.7208	0.900548	no
CG10470	CG10470	CG10470	2L:19049078-19051606	Dcl	Inr	OK	70.3046	60.6859	-0.212257	-0.464902	0.4219	0.706395	no
CG10472	CG10472	CG10472	3L:6053045-6056006	Dcl	Inr	OK	1.21918	0.951612	-0.35747	-0.303684	0.595	0.832215	no
CG10474	CG10474	CG10474	2R:15173077-15174103	Dcl	Inr	NOTEST	0	0	0	0	1	1	no
CG10476	CG10476	CG10476	2R:15172055-15172724	Dcl	Inr	NOTEST	0	0	0	0	1	1	no
CG10477	CG10477	CG10477	3L:6026834-6027711	Dcl	Inr	NOTEST	0	0	0	0	1	1	no
CG10478	CG10478	CG10478	3L:5990313-6019310	Dcl	Inr	NOTEST	0	0	0	0	1	1	no
CG10479	CG10479	CG10479	3L:5960640-5969105	Dcl	Inr	OK	0.680423	0.778782	0.194786	0.182701	0.73845	0.908939	no
CG10481	CG10481	CG10481	2L:19856183-19957767	Dcl	Inr	NOTEST	0	0	0	0	1	1	no
CG10483	CG10483	CG10483	3L:5911004-5914398	Dcl	Inr	NOTEST	0.0895352	0.207538	1.21285	0	1	1	no
CG10486	CG10486	CG10486	3L:5897310-5899799	Dcl	Inr	NOTEST	0.00925329	0	#NAME?	0	1	1	no
CG10492	CG10492	CG10492	2L:19054080-19058823	Dcl	Inr	OK	16.6794	16.0647	-0.0541701	-0.162429	0.77885	0.924694	no
CG10494	CG10494	CG10494	2R:17389590-17406611	Dcl	Inr	OK	4.97537	5.20087	0.0639489	0.0755379	0.89825	0.965191	no
CG10495	CG10495	CG10495	2L:19063324-19064726	Dcl	Inr	OK	8.98617	10.0186	0.156897	0.258148	0.64365	0.862585	no
CG10496	CG10496	CG10496	2R:17386404-17389475	Dcl	Inr	OK	10.2019	9.84504	-0.0513665	-0.12112	0.83505	0.944978	no
CG10505	CG10505	CG10505	2R:17173224-17177833	Dcl	Inr	NOTEST	0.052227	0.0207451	-1.33202	0	1	1	no
CG10508	CG10508	CG10508	3L:21203328-21209924	Dcl	Inr	OK	0.834954	0.62469	-0.418557	-0.228974	0.7614	0.918415	no
CG10510	CG10510	CG10510	3L:21201250-21203184	Dcl	Inr	NOTEST	0	0	0	0	1	1	no
CG10512	CG10512	CG10512	3L:21187848-21201194	Dcl	Inr	OK	2.62299	3.8383	0.549259	0.38493	0.57515	0.819815	no
CG10513	CG10513	CG10513	3R:21101510-21102934	Dcl	Inr	NOTEST	0.0446922	0	#NAME?	0	1	1	no
CG10514	CG10514	CG10514	3R:21104145-21105541	Dcl	Inr	NOTEST	0.0158009	0.0260187	0.719541	0	1	1	no
CG10516	CG10516	CG10516	3L:15961262-15962910	Dcl	Inr	OK	19.2032	23.8427	0.312198	0.670861	0.24325	0.522157	no
CG10527	CG10527	CG10527	2R:16957567-16960290	Dcl	Inr	OK	93.6838	110.169	0.23384	0.722992	0.20115	0.466766	no
CG10535	CG10535	CG10535	3R:7476709-7481062	Dcl	Inr	OK	27.0773	25.2845	-0.0988273	-0.304758	0.6002	0.835591	no
CG10543	CG10543	CG10543	2R:16883789-16894146	Dcl	Inr	OK	10.7757	8.79224	-0.293474	-0.868373	0.134	0.365503	no
CG10550	CG10550	CG10550	3R:21132128-21134109	Dcl	Inr	OK	0.642245	0.178285	-1.84894	-1.3864	0.02275	0.105242	no
CG10553	CG10553	CG10553	3R:21142182-21143833	Dcl	Inr	NOTEST	0.0232529	0	#NAME?	0	1	1	no
CG10555	CG10555	CG10555	X:8292972-8297975	Dcl	Inr	OK	38.1142	31.7171	-0.265068	-0.850374	0.13545	0.36815	no
CG10559	CG10559	CG10559	3R:21140215-21141838	Dcl	Inr	OK	7.00897	9.66392	0.463406	0.76657	0.18295	0.440663	no
CG10560	CG10560	CG10560	3R:21144271-21145801	Dcl	Inr	NOTEST	0.047377	0	#NAME?	0	1	1	no
CG10561	CG10561	CG10561	2L:19114400-19120300	Dcl	Inr	OK	3.57928	3.70517	0.049871	0.0598716	0.91545	0.970673	no
CG10562	CG10562	CG10562	3R:21146774-21148473	Dcl	Inr	NOTEST	0.018919	0	#NAME?	0	1	1	no
CG10565	CG10565	CG10565	3L:21124545-21129141	Dcl	Inr	OK	96.6717	92.7339	-0.0599969	-0.193246	0.72955	0.904692	no
CG10566	CG10566	CG10566	3L:21124545-21129141	Dcl	Inr	OK	0.648122	0.728336	0.168339	0.0377356	0.9234	0.973408	no
CG10570	CG10570	CG10570	2L:18810035-18810986	Dcl	Inr	OK	23.3794	14.7602	-0.663526	-1.15634	0.0388	0.156837	no
CG10576	CG10576	CG10576	3L:5755069-5758806	Dcl	Inr	OK	490.908	449.632	-0.126709	-0.369405	0.51955	0.784198	no
CG10581	CG10581	CG10581	3L:21024896-21027303	Dcl	Inr	OK	35.204	2.73068	-3.6884	-2.12819	0.26575	0.547883	no
CG10584	CG10584	CG10584	3L:21023379-21024460	Dcl	Inr	OK	11.2622	13.5973	0.271834	0.455463	0.4165	0.701454	no
CG10585	CG10585	CG10585	3L:21020994-21023241	Dcl	Inr	OK	13.8667	12.4236	-0.158533	-0.360898	0.52865	0.790327	no
CG10586	CG10586	CG10586	3L:20948854-20949850	Dcl	Inr	OK	0.569793	0.535868	-0.088559	-0.0645834	0.905	0.967105	no
CG10587	CG10587	CG10587	3L:20954636-20955655	Dcl	Inr	NOTEST	0	0	0	0	1	1	no
CG10588	CG10588	CG10588	3L:20950033-20953270	Dcl	Inr	NOTEST	0.0735035	0.198205	1.43111	0	1	1	no
CG10589	CG10589	CG10589	3L:20918982-20942609	Dcl	Inr	OK	2.12257	2.81101	0.40528	0.149239	0.85535	0.951395	no
CG10590	CG10590	CG10590	3L:5594195-5597075	Dcl	Inr	OK	49.2234	40.4864	-0.281907	-0.866558	0.13505	0.367461	no
CG10591	CG10591	CG10591	3L:5591656-5592789	Dcl	Inr	NOTEST	0.0152543	0	#NAME?	0	1	1	no
CG10592	CG10592	CG10592	3L:5585840-5588372	Dcl	Inr	NOTEST	0.0158781	0	#NAME?	0	1	1	no
CG10597	CG10597	CG10597	X:17124366-17125762	Dcl	Inr	NOTEST	0.0123554	0	#NAME?	0	1	1	no
CG10598	CG10598	CG10598	X:17119743-17120474	Dcl	Inr	NOTEST	0.0372505	0	#NAME?	0	1	1	no
CG10600	CG10600	CG10600	2L:18834497-18839667	Dcl	Inr	OK	16.196	16.9735	0.0676409	0.20764	0.7172	0.898879	no
CG10602	CG10602	CG10602	2L:18855123-18859212	Dcl	Inr	OK	129.061	124.787	-0.0485827	-0.148632	0.8006	0.932689	no
CG10616	CG10616	CG10616	3L:12464823-12467379	Dcl	Inr	OK	32.2852	27.4269	-0.235282	-0.641037	0.27275	0.555969	no
CG10621	CG10621	CG10621	2L:18952205-18954425	Dcl	Inr	OK	13.4502	4.14145	-1.69942	-2.19687	0.0009	0.00803114	yes
CG10623	CG10623	CG10623	2L:18955480-18957169	Dcl	Inr	OK	8.28938	10.2708	0.309215	0.562929	0.32595	0.616514	no
CG10625	CG10625	CG10625	3L:5531508-5544257	Dcl	Inr	OK	98.8011	91.1099	-0.116918	-0.239784	0.6019	0.836631	no
CG10627	CG10627	CG10627	3L:12520313-12523304	Dcl	Inr	OK	41.7678	46.88	0.166581	0.516766	0.3705	0.660101	no
CG10628	CG10628	CG10628	2L:19757242-19758613	Dcl	Inr	OK	22.9839	17.6397	-0.381796	-0.826609	0.1484	0.388359	no
CG10630	CG10630	CG10630	3L:5490622-5492058	Dcl	Inr	NOTEST	0.0560627	0.3493	2.63935	0	1	1	no
CG10631	CG10631	CG10631	2L:19742813-19756867	Dcl	Inr	OK	5.68494	6.54106	0.202379	0.614315	0.28905	0.575342	no
CG10635	CG10635	CG10635	3L:5359584-5361108	Dcl	Inr	OK	187.571	196.22	0.0650306	0.183168	0.74645	0.912447	no
CG10638	CG10638	CG10638	3L:12491503-12494411	Dcl	Inr	OK	162.455	138.28	-0.23245	-0.741513	0.2005	0.465825	no
CG10639	CG10639	CG10639	2L:18969031-18974448	Dcl	Inr	OK	7.82371	6.78291	-0.205948	-0.286312	0.6126	0.844054	no
CG10641	CG10641	CG10641	2L:18974709-18987276	Dcl	Inr	OK	35.9044	28.3845	-0.339056	-0.918898	0.1106	0.322728	no
CG10646	CG10646	CG10646	3L:12494612-12497009	Dcl	Inr	OK	16.3621	16.6625	0.0262488	0.0524137	0.9259	0.974213	no
CG10650	CG10650	CG10650	2L:18993616-18995930	Dcl	Inr	OK	2.43724	0.493967	-2.30276	-2.04906	0.0023	0.0173887	yes
CG10651	CG10651	CG10651	2L:20133804-20134923	Dcl	Inr	NOTEST	0	0	0	0	1	1	no
CG10654	CG10654	CG10654	3L:12497386-12500810	Dcl	Inr	NOTEST	0.342941	0.397129	0.211648	0	1	1	no
CG10657	CG10657	CG10657	3L:12484924-12490298	Dcl	Inr	OK	17.9708	19.4228	0.112095	0.25509	0.6567	0.869808	no
CG10659	CG10659	CG10659	2L:20024974-20025811	Dcl	Inr	NOTEST	0	0	0	0	1	1	no
CG10660	CG10660	CG10660	3L:12479765-12483188	Dcl	Inr	OK	0.475656	0.723511	0.605097	0.531407	0.3551	0.646222	no
CG10663	CG10663	CG10663	3L:12468106-12478054	Dcl	Inr	OK	2.4566	1.92414	-0.352449	-0.439728	0.4498	0.730068	no
CG10664	CG10664	CG10664	2L:19958706-19960004	Dcl	Inr	OK	390.022	335.76	-0.216124	-0.694631	0.2237	0.496781	no
CG10669	CG10669	CG10669	3R:21157084-21161006	Dcl	Inr	OK	3.67497	4.14804	0.174697	0.299424	0.6058	0.839203	no
CG10671	CG10671	CG10671	3L:5135054-5145447	Dcl	Inr	OK	6.22951	8.39947	0.431179	0.555818	0.33735	0.628528	no
CG10672	CG10672	CG10672	3L:5132772-5134754	Dcl	Inr	OK	41.5101	36.726	-0.176658	-0.415862	0.46475	0.74166	no
CG10673	CG10673	CG10673	3L:5129483-5132495	Dcl	Inr	OK	37.2897	37.3992	0.00422996	0.00823983	0.989	0.995918	no
CG10674	CG10674	CG10674	3L:5128847-5129392	Dcl	Inr	OK	96.1643	98.1333	0.0292411	0.0652521	0.9113	0.969079	no
CG10680	CG10680	CG10680	2L:19964172-19965493	Dcl	Inr	NOTEST	0.030035	0	#NAME?	0	1	1	no
CG10681	CG10681	CG10681	3L:12494612-12497009	Dcl	Inr	OK	10.8403	11.4765	0.0822673	0.112473	0.84295	0.947385	no
CG10688	CG10688	CG10688	3L:12527689-12530410	Dcl	Inr	OK	27.4856	25.577	-0.103829	-0.153423	0.78545	0.926814	no
CG10694	CG10694	CG10694	3R:19889307-19934671	Dcl	Inr	NOTEST	0.215648	0.0372843	-2.53204	0	1	1	no
CG10700	CG10700	CG10700	2L:19077275-19079028	Dcl	Inr	NOTEST	0	0	0	0	1	1	no
CG10702	CG10702	CG10702	2L:19064976-19069850	Dcl	Inr	OK	2.09466	2.34141	0.160661	0.208718	0.71455	0.897752	no
CG10703	CG10703	CG10703	3R:7052485-7056291	Dcl	Inr	OK	21.3022	21.5057	0.0137208	0.0378136	0.94795	0.981415	no
CG10710	CG10710	CG10710	3L:13506353-13512701	Dcl	Inr	NOTEST	0.0138144	0.0656343	2.24828	0	1	1	no
CG10713	CG10713	CG10713	3L:13421938-13428329	Dcl	Inr	NOTEST	0.00554476	0.0126384	1.18861	0	1	1	no
CG10721	CG10721	CG10721	2L:20091660-20093846	Dcl	Inr	OK	11.0447	10.2825	-0.103159	-0.145351	0.80795	0.936044	no
CG10722	CG10722	CG10722	2L:20093963-20096253	Dcl	Inr	OK	65.8283	55.7095	-0.240786	-0.759677	0.17565	0.430203	no
CG10725	CG10725	CG10725	3L:13431055-13432109	Dcl	Inr	NOTEST	0.0194608	0.0199319	0.0345152	0	1	1	no
CG10730	CG10730	CG10730	2L:20066369-20075467	Dcl	Inr	OK	1.46817	2.40141	0.709861	0.427546	0.43515	0.717326	no
CG10731	CG10731	CG10731	2R:12030654-12037121	Dcl	Inr	OK	14.2856	15.1779	0.0874122	0.154109	0.7897	0.928305	no
CG10732	CG10732	CG10732	3L:13435706-13443463	Dcl	Inr	OK	9.22323	9.11068	-0.017713	-0.0456041	0.9374	0.978235	no
CG10734	CG10734	CG10734	2R:12044915-12046299	Dcl	Inr	NOTEST	0.0410246	0.0253749	-0.693089	0	1	1	no
CG10737	CG10737	CG10737	2R:15051651-15065728	Dcl	Inr	OK	17.0585	14.4303	-0.241388	-0.658736	0.25535	0.53559	no
CG10738	CG10738	CG10738	3L:13443869-13458639	Dcl	Inr	OK	0.171609	0.759931	2.14675	2.0666	0.0015	0.0122249	yes
CG1074	CG1074	CG1074	3R:259714-261897	Dcl	Inr	OK	25.7556	24.6779	-0.0616664	-0.160293	0.77955	0.925048	no
CG10741	CG10741	CG10741	3L:13479903-13495504	Dcl	Inr	OK	50.5348	63.0007	0.31809	0.99524	0.0812	0.262688	no
CG10743	CG10743	CG10743	3L:13506353-13512701	Dcl	Inr	OK	33.7382	39.0788	0.212001	0.657285	0.25345	0.533406	no
CG10747	CG10747	CG10747	2L:20075756-20091220	Dcl	Inr	OK	11.8718	15.7646	0.40915	0.514307	0.37275	0.662253	no
CG10748	CG10748	CG10748	3L:12964309-12965459	Dcl	Inr	NOTEST	0.0177623	0	#NAME?	0	1	1	no
CG10749	CG10749	CG10749	3L:12965573-12966754	Dcl	Inr	NOTEST	0	0	0	0	1	1	no
CG1075	CG1075	CG1075	3R:1853488-1854480	Dcl	Inr	NOTEST	0	0	0	0	1	1	no
CG10750	CG10750	CG10750	2L:19300305-19301600	Dcl	Inr	NOTEST	0	0	0	0	1	1	no
CG10752	CG10752	CG10752	3L:12945782-12947662	Dcl	Inr	NOTEST	0	0	0	0	1	1	no
CG10754	CG10754	CG10754	3L:12798992-12807103	Dcl	Inr	OK	65.7804	79.9147	0.280803	0.544307	0.33885	0.630154	no
CG1076	CG1076	CG1076	3R:1948380-1949143	Dcl	Inr	NOTEST	0.0310386	0.185362	2.57821	0	1	1	no
CG10761	CG10761	CG10761	X:8054145-8056825	Dcl	Inr	NOTEST	0.0273921	0.0140812	-0.959992	0	1	1	no
CG10764	CG10764	CG10764	2R:13340923-13343234	Dcl	Inr	OK	0.933374	1.58675	0.765545	0.730702	0.1929	0.454878	no
CG1077	CG1077	CG1077	3R:1993239-1996032	Dcl	Inr	NOTEST	0.113561	0.0186696	-2.6047	0	1	1	no
CG10777	CG10777	CG10777	X:7818150-7825388	Dcl	Inr	OK	22.5296	21.7671	-0.0496724	-0.159452	0.77965	0.925048	no
CG10778	CG10778	CG10778	X:7825761-7827313	Dcl	Inr	OK	20.7856	22.4487	0.111046	0.244015	0.6676	0.875352	no
CG10793	CG10793	CG10793	X:3070474-3233360	Dcl	Inr	NOTEST	0.0201823	0.027543	0.448592	0	1	1	no
CG10795	CG10795	CG10795	2R:17270731-17271846	Dcl	Inr	OK	24.4908	21.1059	-0.214594	-0.443821	0.4359	0.717941	no
CG10799	CG10799	CG10799	2R:9145390-9145997	Dcl	Inr	OK	2.23625	0.784788	-1.51071	-1.08384	0.06665	0.229835	no
CG10801	CG10801	CG10801	X:3354660-3358077	Dcl	Inr	NOTEST	0	0.01221	inf	0	1	1	no
CG10802	CG10802	CG10802	X:3377001-3378593	Dcl	Inr	OK	14.246	18.6595	0.389352	0.831509	0.1457	0.384387	no
CG10803	CG10803	CG10803	X:3379685-3382941	Dcl	Inr	OK	25.2724	29.5225	0.224253	0.655427	0.25445	0.534574	no
CG10804	CG10804	CG10804	X:3370708-3376355	Dcl	Inr	NOTEST	0.109116	0.108409	-0.00937118	0	1	1	no
CG10809	CG10809	CG10809	3L:9850687-9852989	Dcl	Inr	OK	21.7335	23.5658	0.116771	0.316355	0.5804	0.823075	no
CG10814	CG10814	CG10814	2R:9263475-9265219	Dcl	Inr	NOTEST	0.0111573	0	#NAME?	0	1	1	no
CG10822	CG10822	CG10822	2R:15838937-15839456	Dcl	Inr	NOTEST	0	0.0475682	inf	0	1	1	no
CG10824	CG10824	CG10824	3R:16966462-17038409	Dcl	Inr	NOTEST	0.0941853	0.125698	0.416382	0	1	1	no
CG10825	CG10825	CG10825	3R:16955940-16958442	Dcl	Inr	OK	5.49902	5.53982	0.0106662	0.0187378	0.9748	0.990678	no
CG10827	CG10827	CG10827	3R:16803997-16840182	Dcl	Inr	NOTEST	0.0393191	0	#NAME?	0	1	1	no
CG10830	CG10830	CG10830	3R:16720173-16723042	Dcl	Inr	NOTEST	0.00922852	0.00645076	-0.516629	0	1	1	no
CG10834	CG10834	CG10834	2L:22106861-22107279	Dcl	Inr	NOTEST	0	0	0	0	1	1	no
CG10839	CG10839	CG10839	2L:15979534-15980190	Dcl	Inr	NOTEST	0	0	0	0	1	1	no
CG10841	CG10841	CG10841	3R:9457663-9460590	Dcl	Inr	NOTEST	0.0226477	0.00566153	-2.0001	0	1	1	no
CG10845	CG10845	CG10845	3R:20723854-20731723	Dcl	Inr	NOTEST	0	0	0	0	1	1	no
CG10853	CG10853	CG10853	3L:3947911-3948685	Dcl	Inr	NOTEST	0	0	0	0	1	1	no
CG10855	CG10855	CG10855	3L:3803833-3806456	Dcl	Inr	OK	8.88063	9.31527	0.0689356	0.120253	0.83125	0.943677	no
CG10858	CG10858	CG10858	3L:3717216-3803454	Dcl	Inr	NOTEST	0	0	0	0	1	1	no
CG10859	CG10859	CG10859	2L:13396391-13398664	Dcl	Inr	NOTEST	0.00828473	0.01368	0.723542	0	1	1	no
CG10862	CG10862	CG10862	3L:3653464-3654771	Dcl	Inr	NOTEST	0	0.0175478	inf	0	1	1	no
CG10863	CG10863	CG10863	3L:3941007-3942461	Dcl	Inr	OK	35.673	20.1383	-0.824892	-1.89115	0.00175	0.0139237	yes
CG10864	CG10864	CG10864	3R:14232352-14238589	Dcl	Inr	OK	0.497495	0.458318	-0.118335	-0.0259703	0.9464	0.980912	no
CG10866	CG10866	CG10866	3L:3936596-3937941	Dcl	Inr	OK	9.64118	12.1736	0.336477	0.542992	0.33495	0.625997	no
CG10869	CG10869	CG10869	2L:1555158-1611125	Dcl	Inr	NOTEST	0.132603	0.09684	-0.45344	0	1	1	no
CG10874	CG10874	CG10874	2L:2189912-2192372	Dcl	Inr	OK	19.7368	19.4816	-0.0187735	-0.0460173	0.9366	0.97785	no
CG10877	CG10877	CG10877	3R:16386581-16398636	Dcl	Inr	OK	19.4532	15.2423	-0.351931	-0.605676	0.29585	0.583062	no
CG10880	CG10880	CG10880	2L:2214304-2216304	Dcl	Inr	OK	19.8911	29.0037	0.544116	1.19399	0.0375	0.15271	no
CG10881	CG10881	CG10881	3R:16225971-16310273	Dcl	Inr	NOTEST	0	0	0	0	1	1	no
CG10882	CG10882	CG10882	2L:2231776-2236826	Dcl	Inr	OK	49.43	41.028	-0.26878	-0.866678	0.12925	0.357432	no
CG10887	CG10887	CG10887	3R:15940660-15942805	Dcl	Inr	NOTEST	0.0541953	0.00812978	-2.73688	0	1	1	no
CG10889	CG10889	CG10889	3R:15857541-15861777	Dcl	Inr	OK	13.4446	13.9781	0.0561461	0.0983862	0.86475	0.954422	no
CG10898	CG10898	CG10898	3R:7383450-7385599	Dcl	Inr	OK	11.1303	9.16644	-0.280056	-0.567062	0.3195	0.609801	no
CG10899	CG10899	CG10899	3R:20682104-20683263	Dcl	Inr	NOTEST	0.0655315	0.0583485	-0.167493	0	1	1	no
CG1090	CG1090	CG1090	3R:185509-192577	Dcl	Inr	NOTEST	0.0322186	0.0296994	-0.117458	0	1	1	no
CG10903	CG10903	CG10903	3R:3856550-3858669	Dcl	Inr	OK	35.8118	31.4161	-0.188934	-0.434197	0.45425	0.733694	no
CG10904	CG10904	CG10904	2R:19856583-19857592	Dcl	Inr	OK	25.7878	33.9521	0.396812	0.9031	0.1181	0.336669	no
CG10907	CG10907	CG10907	3L:11786643-11788521	Dcl	Inr	OK	17.7895	18.7914	0.0790447	0.198192	0.7253	0.902723	no
CG10908	CG10908	CG10908	2L:1974125-1975413	Dcl	Inr	OK	105.431	99.8917	-0.0778607	-0.236487	0.67745	0.88004	no
CG10909	CG10909	CG10909	3R:8735841-8737014	Dcl	Inr	NOTEST	0	0	0	0	1	1	no
CG1091	CG1091	CG1091	3R:2907910-2911811	Dcl	Inr	OK	86.4314	62.4216	-0.46951	-1.43803	0.0118	0.0637525	no
CG10910	CG10910	CG10910	2R:13907753-13909911	Dcl	Inr	NOTEST	0	0	0	0	1	1	no
CG10911	CG10911	CG10911	2R:13940051-13941569	Dcl	Inr	NOTEST	0	0	0	0	1	1	no
CG10912	CG10912	CG10912	2R:13943567-13944564	Dcl	Inr	NOTEST	0.104237	0	#NAME?	0	1	1	no
CG10914	CG10914	CG10914	2R:14045771-14047815	Dcl	Inr	OK	8.88048	8.3275	-0.0927546	-0.177712	0.7523	0.914663	no
CG10915	CG10915	CG10915	2R:14048221-14051719	Dcl	Inr	OK	22.8416	23.6181	0.0482283	0.141609	0.8032	0.933829	no
CG10916	CG10916	CG10916	2R:14061175-14062195	Dcl	Inr	OK	29.4334	19.9626	-0.560152	-1.16202	0.04435	0.173095	no
CG10918	CG10918	CG10918	X:21295614-21328761	Dcl	Inr	OK	0.404053	13.6299	5.07609	3.50343	0.0378	0.153705	no
CG10919	CG10919	CG10919	3R:3583892-3585399	Dcl	Inr	NOTEST	0	0	0	0	1	1	no
CG1092	CG1092	CG1092	3R:92675-94166	Dcl	Inr	OK	4.16764	7.20063	0.788893	1.09245	0.0625	0.220012	no
CG10920	CG10920	CG10920	X:7746534-7748246	Dcl	Inr	NOTEST	0	0	0	0	1	1	no
CG10924	CG10924	CG10924	2R:14414936-14423263	Dcl	Inr	OK	5.65227	2.88803	-0.968744	-1.6522	0.00665	0.0406838	yes
CG10927	CG10927	CG10927	2R:14500586-14502521	Dcl	Inr	OK	7.21668	9.36941	0.376623	0.465067	0.4235	0.707745	no
CG10931	CG10931	CG10931	2R:13636439-13637644	Dcl	Inr	NOTEST	0	0.0326999	inf	0	1	1	no
CG10932	CG10932	CG10932	X:7781299-7782785	Dcl	Inr	OK	134.751	159.021	0.238919	0.770998	0.1863	0.445259	no
CG10933	CG10933	CG10933	2R:13609843-13614305	Dcl	Inr	OK	80.2012	107.668	0.424893	1.17783	0.0398	0.159978	no
CG10934	CG10934	CG10934	2R:13609843-13614305	Dcl	Inr	NOTEST	0.393865	0.420798	0.0954286	0	1	1	no
CG10936	CG10936	CG10936	2R:13492455-13526639	Dcl	Inr	OK	11.7089	13.0593	0.157472	0.450036	0.43645	0.718462	no
CG10943	CG10943	CG10943	3L:12854891-12855818	Dcl	Inr	NOTEST	0	0	0	0	1	1	no
CG10947	CG10947	CG10947	2L:20385292-20399394	Dcl	Inr	NOTEST	0.0759565	0.0849259	0.161031	0	1	1	no
CG10948	CG10948	CG10948	3L:12837350-12843214	Dcl	Inr	OK	17.7024	23.294	0.396014	1.1594	0.04265	0.168121	no
CG10949	CG10949	CG10949	2L:20415170-20416918	Dcl	Inr	OK	12.5176	12.158	-0.0420528	-0.091379	0.8718	0.956761	no
CG10950	CG10950	CG10950	2R:13082707-13084669	Dcl	Inr	NOTEST	0	0	0	0	1	1	no
CG10953	CG10953	CG10953	2R:13052965-13054006	Dcl	Inr	NOTEST	0.0407922	0	#NAME?	0	1	1	no
CG10956	CG10956	CG10956	2R:13010397-13011742	Dcl	Inr	NOTEST	0	0	0	0	1	1	no
CG10958	CG10958	CG10958	X:8015308-8031079	Dcl	Inr	OK	6.29949	6.32335	0.00545324	0.00831258	0.9884	0.995677	no
CG10959	CG10959	CG10959	X:8042836-8044719	Dcl	Inr	OK	4.49312	4.44502	-0.0155281	-0.0224731	0.9664	0.987843	no
CG10960	CG10960	CG10960	3L:12817981-12836205	Dcl	Inr	OK	67.3832	46.3374	-0.54021	-1.68598	0.00345	0.024011	yes
CG10962	CG10962	CG10962	X:8801100-8947352	Dcl	Inr	OK	15.5689	11.7165	-0.410127	-0.49024	0.39925	0.686584	no
CG10969	CG10969	CG10969	3L:12772027-12774121	Dcl	Inr	NOTEST	0.00645415	0	#NAME?	0	1	1	no
CG10970	CG10970	CG10970	X:8963631-8965441	Dcl	Inr	OK	1.72972	1.75574	0.0215376	0.0211987	0.972	0.989743	no
CG10973	CG10973	CG10973	3L:12743218-12747857	Dcl	Inr	OK	40.064	38.9044	-0.042372	-0.0658795	0.90875	0.968296	no
CG10979	CG10979	CG10979	3R:1620425-1624348	Dcl	Inr	OK	10.4271	10.3085	-0.0164967	-0.0416079	0.943	0.979911	no
CG10981	CG10981	CG10981	3R:1650326-1652298	Dcl	Inr	OK	27.4369	25.7993	-0.0887849	-0.224113	0.69395	0.888036	no
CG10984	CG10984	CG10984	3L:12743218-12747857	Dcl	Inr	OK	43.628	40.1767	-0.118895	-0.329556	0.56855	0.815453	no
CG10990	CG10990	CG10990	X:13639609-13649421	Dcl	Inr	OK	208.317	266.797	0.356961	1.05534	0.0658	0.227799	no
CG10991	CG10991	CG10991	3R:1674674-1675175	Dcl	Inr	NOTEST	0.173251	0	#NAME?	0	1	1	no
CG10992	CG10992	CG10992	X:13674050-13676214	Dcl	Inr	OK	153.724	165.61	0.107453	0.344984	0.5431	0.800168	no
CG10993	CG10993	CG10993	X:13677781-13705526	Dcl	Inr	NOTEST	0	0	0	0	1	1	no
CG10996	CG10996	CG10996	X:13677781-13705526	Dcl	Inr	NOTEST	0	0	0	0	1	1	no
CG10999	CG10999	CG10999	3R:1639543-1647149	Dcl	Inr	OK	6.51433	12.0855	0.891588	1.1452	0.0446	0.1738	no
CG11000	CG11000	CG11000	3R:1628285-1634499	Dcl	Inr	NOTEST	0.261586	0.261294	-0.00161024	0	1	1	no
CG11006	CG11006	CG11006	3L:12798992-12807103	Dcl	Inr	OK	27.4933	27.5904	0.00508871	0.0129947	0.98135	0.992935	no
CG11007	CG11007	CG11007	2R:15390583-15391773	Dcl	Inr	OK	18.6492	18.8674	0.0167878	0.0333466	0.95395	0.983149	no
CG11009	CG11009	CG11009	3L:12843259-12846270	Dcl	Inr	OK	29.9143	38.7695	0.374084	1.03335	0.0729	0.244153	no
CG11015	CG11015	CG11015	2L:6557799-6559308	Dcl	Inr	OK	213.743	223.946	0.0672711	0.213213	0.7073	0.894581	no
CG11018	CG11018	CG11018	2R:15549940-15551243	Dcl	Inr	NOTEST	0	0	0	0	1	1	no
CG11019	CG11019	CG11019	2L:20426406-20427375	Dcl	Inr	NOTEST	0.0417039	0.0534312	0.357501	0	1	1	no
CG11023	CG11023	CG11023	2L:7528-9484	Dcl	Inr	NOTEST	0.164922	0.0931151	-0.824696	0	1	1	no
CG11029	CG11029	CG11029	2L:5724657-5760047	Dcl	Inr	OK	2.06283	1.98029	-0.0589128	-0.0256279	0.96035	0.985676	no
CG1103	CG1103	CG1103	3R:160838-165640	Dcl	Inr	OK	120.982	133.693	0.14413	0.361241	0.529	0.790561	no
CG11030	CG11030	CG11030	2L:5724657-5760047	Dcl	Inr	OK	54.2224	43.1651	-0.329023	-0.977061	0.08455	0.269815	no
CG11033	CG11033	CG11033	3R:4878239-4890819	Dcl	Inr	OK	35.7357	33.5174	-0.0924538	-0.269847	0.6354	0.85762	no
CG11034	CG11034	CG11034	2L:5805478-5808858	Dcl	Inr	OK	2.31903	0.793487	-1.54724	-1.68108	0.0053	0.0339147	yes
CG11035	CG11035	CG11035	3R:3856550-3858669	Dcl	Inr	OK	8.54597	9.14028	0.0969942	0.10286	0.86215	0.953742	no
CG11037	CG11037	CG11037	3L:20953497-20954486	Dcl	Inr	NOTEST	0	0	0	0	1	1	no
CG1104	CG1104	CG1104	3R:2893133-2900172	Dcl	Inr	OK	26.205	25.095	-0.0624404	-0.125155	0.8266	0.94244	no
CG11041	CG11041	CG11041	2R:16033637-16034329	Dcl	Inr	NOTEST	0	0.0898367	inf	0	1	1	no
CG11043	CG11043	CG11043	2L:6559430-6561660	Dcl	Inr	OK	3.19611	3.14739	-0.0221598	-0.0110497	0.98785	0.995395	no
CG11044	CG11044	CG11044	2R:16119335-16122438	Dcl	Inr	NOTEST	0	0.0377402	inf	0	1	1	no
CG11048	CG11048	CG11048	2R:16127491-16132904	Dcl	Inr	NOTEST	0.250471	0.257347	0.0390702	0	1	1	no
CG1105	CG1105	CG1105	3R:2887896-2892854	Dcl	Inr	OK	42.4834	40.0236	-0.0860464	-0.25208	0.65865	0.870843	no
CG11050	CG11050	CG11050	2L:6611022-6617064	Dcl	Inr	OK	27.4854	20.8267	-0.400227	-1.07192	0.06785	0.232609	no
CG11052	CG11052	CG11052	3R:3833969-3834773	Dcl	Inr	NOTEST	0.0305073	0.0674204	1.14403	0	1	1	no
CG11055	CG11055	CG11055	2R:16145156-16149241	Dcl	Inr	OK	20.3186	21.4139	0.0757472	0.221456	0.70245	0.892119	no
CG11060	CG11060	CG11060	2R:3038206-3110885	Dcl	Inr	NOTEST	0.0376615	0.0063759	-2.56239	0	1	1	no
CG11063	CG11063	CG11063	X:13720362-13724347	Dcl	Inr	OK	37.7822	39.5806	0.0670873	0.207535	0.71565	0.898296	no
CG11068	CG11068	CG11068	X:13763247-13861644	Dcl	Inr	NOTEST	0	0.0143289	inf	0	1	1	no
CG11069	CG11069	CG11069	3R:20720465-20723335	Dcl	Inr	OK	78.2683	67.4272	-0.215098	-0.67563	0.23965	0.517544	no
CG11070	CG11070	CG11070	2L:6658506-6662033	Dcl	Inr	OK	11.2257	8.8813	-0.337956	-0.832059	0.13805	0.372816	no
CG11071	CG11071	CG11071	X:13744880-13751157	Dcl	Inr	OK	0.90755	1.32012	0.540617	0.692865	0.23465	0.511562	no
CG11073	CG11073	CG11073	2R:17978993-17987231	Dcl	Inr	OK	1.5456	2.95515	0.935067	1.24761	0.03655	0.149812	no
CG11076	CG11076	CG11076	4:1050336-1052286	Dcl	Inr	OK	103.035	115.754	0.167928	0.531972	0.35115	0.642183	no
CG11077	CG11077	CG11077	4:1049300-1049985	Dcl	Inr	OK	45.9576	46.7828	0.0256729	0.0531959	0.9257	0.97416	no
CG11085	CG11085	CG11085	X:12510348-12515251	Dcl	Inr	NOTEST	0	0.0127743	inf	0	1	1	no
CG11089	CG11089	CG11089	3R:20702789-20720327	Dcl	Inr	OK	107.226	79.5768	-0.430235	-0.976884	0.09735	0.296002	no
CG1109	CG1109	CG1109	3R:1486358-1495051	Dcl	Inr	OK	26.6915	27.3968	0.0376263	0.0680442	0.9062	0.967332	no
CG11092	CG11092	CG11092	X:13716835-13719943	Dcl	Inr	OK	77.0039	63.9552	-0.26787	-0.86259	0.1298	0.358397	no
CG11093	CG11093	CG11093	4:982966-999048	Dcl	Inr	OK	5.4016	13.8323	1.35658	2.73508	5e-05	0.000654523	yes
CG11095	CG11095	CG11095	X:13705731-13706911	Dcl	Inr	OK	6.11976	5.79609	-0.0783954	-0.101623	0.8558	0.951438	no
CG11099	CG11099	CG11099	2R:16123739-16126904	Dcl	Inr	NOTEST	0	0	0	0	1	1	no
CG11103	CG11103	CG11103	X:13676545-13677419	Dcl	Inr	OK	19.775	27.2036	0.46012	0.841049	0.133	0.363817	no
CG11105	CG11105	CG11105	X:11118161-11141500	Dcl	Inr	NOTEST	0.0186656	0.0291553	0.643372	0	1	1	no
CG11106	CG11106	CG11106	X:11096301-11096840	Dcl	Inr	NOTEST	0	0	0	0	1	1	no
CG11107	CG11107	CG11107	2R:3274718-3280666	Dcl	Inr	OK	89.6205	96.0478	0.0999234	0.317762	0.57265	0.818213	no
CG11109	CG11109	CG11109	3L:22861478-22871864	Dcl	Inr	OK	36.0725	29.5997	-0.285317	-0.129846	0.86195	0.953693	no
CG11110	CG11110	CG11110	2R:16529254-16531285	Dcl	Inr	OK	12.4664	11.4371	-0.124319	-0.111215	0.84715	0.94873	no
CG11112	CG11112	CG11112	2R:3285730-3295326	Dcl	Inr	NOTEST	0.220002	0.271708	0.304542	0	1	1	no
CG11113	CG11113	CG11113	2R:3285730-3295326	Dcl	Inr	NOTEST	0.427452	0.10419	-2.03654	0	1	1	no
CG11120	CG11120	CG11120	3R:20748167-20750882	Dcl	Inr	OK	53.8076	46.5676	-0.208485	-0.672865	0.24205	0.520632	no
CG11122	CG11122	CG11122	X:11006427-11017631	Dcl	Inr	OK	6.07681	6.89679	0.182612	0.55433	0.3414	0.632386	no
CG11123	CG11123	CG11123	2R:3328197-3333266	Dcl	Inr	OK	27.5075	24.3336	-0.176875	-0.409923	0.4701	0.745778	no
CG11125	CG11125	CG11125	2R:3333693-3339056	Dcl	Inr	OK	6.18432	13.7245	1.15007	2.11431	0.00075	0.00689978	yes
CG11127	CG11127	CG11127	2R:3347931-3352492	Dcl	Inr	OK	36.2575	32.378	-0.163266	-0.368737	0.52345	0.786819	no
CG1113	CG1113	CG1113	3R:1079069-1081125	Dcl	Inr	NOTEST	0.0714838	0.0713573	-0.00255504	0	1	1	no
CG11131	CG11131	CG11131	3L:22892279-22893368	Dcl	Inr	NOTEST	0.0171186	0	#NAME?	0	1	1	no
CG11133	CG11133	CG11133	3L:22895033-22898570	Dcl	Inr	NOTEST	0.0257996	0.198614	2.94455	0	1	1	no
CG11134	CG11134	CG11134	X:13630602-13638688	Dcl	Inr	OK	32.3948	37.7193	0.219538	0.275508	0.63365	0.85645	no
CG11136	CG11136	CG11136	2R:16534112-16548432	Dcl	Inr	OK	6.69655	7.84731	0.228781	0.474902	0.4026	0.689813	no
CG11137	CG11137	CG11137	3L:22857699-22861349	Dcl	Inr	OK	140.56	135.027	-0.0579426	-0.129927	0.8203	0.940648	no
CG11138	CG11138	CG11138	X:12465242-12477215	Dcl	Inr	OK	41.0686	33.9793	-0.273381	-0.876837	0.1322	0.362584	no
CG11141	CG11141	CG11141	2R:3347931-3352492	Dcl	Inr	OK	13.2278	17.8445	0.431912	0.862908	0.13085	0.360307	no
CG11145	CG11145	CG11145	2R:3306536-3322377	Dcl	Inr	NOTEST	0.151994	0.235963	0.634542	0	1	1	no
CG11147	CG11147	CG11147	2L:5724657-5760047	Dcl	Inr	OK	1.02635	1.72234	0.746848	0.415168	0.59355	0.831	no
CG11148	CG11148	CG11148	4:876025-887652	Dcl	Inr	OK	61.6912	68.9308	0.160085	0.511498	0.3739	0.663315	no
CG11149	CG11149	CG11149	2L:5718120-5720896	Dcl	Inr	NOTEST	0.0106123	0	#NAME?	0	1	1	no
CG1115	CG1115	CG1115	3R:1051881-1057940	Dcl	Inr	OK	61.8224	70.746	0.194518	0.376191	0.5124	0.778978	no
CG11151	CG11151	CG11151	X:13630602-13638688	Dcl	Inr	OK	112.542	99.9315	-0.171457	-0.354786	0.5374	0.795991	no
CG11152	CG11152	CG11152	4:857609-865132	Dcl	Inr	NOTEST	0	0	0	0	1	1	no
CG11155	CG11155	CG11155	4:1147232-1156547	Dcl	Inr	OK	1.52625	4.34489	1.50933	1.94851	0.0043	0.0287053	yes
CG11158	CG11158	CG11158	X:13576939-13612316	Dcl	Inr	OK	11.1342	5.61075	-0.98874	-1.02881	0.08025	0.260606	no
CG11159	CG11159	CG11159	2R:16534112-16548432	Dcl	Inr	NOTEST	0.0947764	0	#NAME?	0	1	1	no
CG1116	CG1116	CG1116	3R:1045389-1047270	Dcl	Inr	OK	26.9419	27.4535	0.0271343	0.0703525	0.89985	0.965719	no
CG11160	CG11160	CG11160	X:10938790-10943578	Dcl	Inr	NOTEST	0.106865	0.146907	0.459109	0	1	1	no
CG11162	CG11162	CG11162	X:13570947-13571854	Dcl	Inr	NOTEST	0	0.0252381	inf	0	1	1	no
CG11163	CG11163	CG11163	2R:1662278-1670360	Dcl	Inr	OK	3.92273	9.55886	1.28498	2.0719	0.0009	0.00803114	yes
CG11164	CG11164	CG11164	X:13562055-13563328	Dcl	Inr	OK	25.6859	20.9793	-0.292007	-0.672346	0.23615	0.513221	no
CG11165	CG11165	CG11165	2R:3829544-3843377	Dcl	Inr	NOTEST	0.0798348	0.0268865	-1.57014	0	1	1	no
CG11168	CG11168	CG11168	3R:20743867-20748107	Dcl	Inr	OK	9.49226	10.4487	0.138507	0.319406	0.57395	0.818949	no
CG11170	CG11170	CG11170	2R:18062412-18070337	Dcl	Inr	OK	24.0572	26.1062	0.117923	0.110197	0.8455	0.948049	no
CG11178	CG11178	CG11178	X:13499715-13503565	Dcl	Inr	OK	12.2218	11.7643	-0.0550413	-0.138919	0.81355	0.938245	no
CG11180	CG11180	CG11180	2R:16506007-16510808	Dcl	Inr	OK	15.7834	15.5078	-0.0254184	-0.0605785	0.913	0.969712	no
CG11188	CG11188	CG11188	2L:6717626-6719389	Dcl	Inr	OK	24.9863	21.8556	-0.193132	-0.532084	0.35255	0.643488	no
CG11190	CG11190	CG11190	X:8298569-8301319	Dcl	Inr	OK	36.2652	35.4289	-0.0336566	-0.10217	0.8609	0.953239	no
CG11191	CG11191	CG11191	2R:3888153-3889625	Dcl	Inr	NOTEST	0.0276691	0.0891363	1.68774	0	1	1	no
CG11192	CG11192	CG11192	2R:16241609-16242558	Dcl	Inr	NOTEST	0	0	0	0	1	1	no
CG11196	CG11196	CG11196	2R:3881294-3882473	Dcl	Inr	NOTEST	0	0	0	0	1	1	no
CG11198	CG11198	CG11198	2R:3861619-3874729	Dcl	Inr	OK	10.0689	12.4737	0.308978	0.940387	0.1007	0.303037	no
CG1120	CG1120	CG1120	3L:3806713-3809090	Dcl	Inr	OK	15.3816	14.3073	-0.104457	-0.250426	0.6619	0.872573	no
CG11200	CG11200	CG11200	2R:16192021-16214311	Dcl	Inr	OK	37.7692	37.6665	-0.00393075	-0.00702705	0.9907	0.996341	no
CG11203	CG11203	CG11203	X:10806366-10814329	Dcl	Inr	NOTEST	0.0476961	0.0996749	1.06336	0	1	1	no
CG11206	CG11206	CG11206	2R:18220630-18260610	Dcl	Inr	NOTEST	0.165603	0.165473	-0.00113452	0	1	1	no
CG11208	CG11208	CG11208	2R:16127491-16132904	Dcl	Inr	OK	85.9062	97.4675	0.182158	0.581269	0.31455	0.604255	no
CG11210	CG11210	CG11210	2R:3986181-3993819	Dcl	Inr	OK	22.5009	22.3357	-0.0106344	-0.0170461	0.9759	0.990895	no
CG11211	CG11211	CG11211	2R:2068423-2069131	Dcl	Inr	NOTEST	0	0.103279	inf	0	1	1	no
CG11221	CG11221	CG11221	2L:6742507-6755686	Dcl	Inr	NOTEST	0.0264924	0.0530531	1.00186	0	1	1	no
CG11226	CG11226	CG11226	3L:22830167-22831270	Dcl	Inr	NOTEST	0.100997	0.147128	0.542761	0	1	1	no
CG11227	CG11227	CG11227	X:20801860-20805109	Dcl	Inr	NOTEST	0	0	0	0	1	1	no
CG11231	CG11231	CG11231	4:820058-820553	Dcl	Inr	NOTEST	0.204107	0	#NAME?	0	1	1	no
CG11236	CG11236	CG11236	2L:6803032-6804372	Dcl	Inr	NOTEST	0.0785266	0	#NAME?	0	1	1	no
CG1124	CG1124	CG1124	3R:791168-794226	Dcl	Inr	OK	0.750909	1.45136	0.950693	0.780296	0.185	0.443341	no
CG11241	CG11241	CG11241	3L:22721206-22731517	Dcl	Inr	OK	3.18437	3.36582	0.0799509	0.0841917	0.8885	0.962817	no
CG11242	CG11242	CG11242	2R:15372998-15374340	Dcl	Inr	OK	47.3616	62.5874	0.402154	1.15604	0.0478	0.182551	no
CG11247	CG11247	CG11247	3L:21717425-21721770	Dcl	Inr	OK	11.4678	11.7525	0.0353708	0.084154	0.88035	0.959667	no
CG11248	CG11248	CG11248	3L:21673185-21677142	Dcl	Inr	OK	9.24807	7.63433	-0.27665	-0.635862	0.2678	0.550201	no
CG11249	CG11249	CG11249	3L:21665238-21672831	Dcl	Inr	OK	0.483953	0.541543	0.162211	0.0649655	0.84775	0.948904	no
CG11251	CG11251	CG11251	3L:13081678-13083069	Dcl	Inr	NOTEST	0	0.0379519	inf	0	1	1	no
CG11253	CG11253	CG11253	3L:13017862-13019537	Dcl	Inr	OK	5.90827	8.84879	0.582745	0.903777	0.1043	0.31034	no
CG11255	CG11255	CG11255	3L:13013081-13015844	Dcl	Inr	OK	44.0632	43.803	-0.00854324	-0.0244013	0.9675	0.988018	no
CG11257	CG11257	CG11257	2R:15277632-15283477	Dcl	Inr	OK	4.75588	5.64484	0.247219	0.130598	0.81845	0.940092	no
CG1126	CG1126	CG1126	3R:642055-643498	Dcl	Inr	NOTEST	0.11696	0.328606	1.49034	0	1	1	no
CG11261	CG11261	CG11261	3L:13001383-13004781	Dcl	Inr	OK	1.39693	8.14766	2.54413	2.30371	0.0025	0.0185856	yes
CG11262	CG11262	CG11262	3L:12988234-12990518	Dcl	Inr	NOTEST	0	0	0	0	1	1	no
CG11263	CG11263	CG11263	3L:12999923-13000981	Dcl	Inr	OK	0.645359	4.08204	2.66112	2.49586	0.00025	0.00272267	yes
CG11266	CG11266	CG11266	2L:7032712-7037620	Dcl	Inr	OK	97.0759	95.5887	-0.0222735	-0.0717441	0.8999	0.965719	no
CG11267	CG11267	CG11267	3L:13009156-13010007	Dcl	Inr	OK	430.848	544.467	0.337666	1.08822	0.0618	0.218452	no
CG11269	CG11269	CG11269	2R:18024493-18062243	Dcl	Inr	NOTEST	0	0.249319	inf	0	1	1	no
CG11275	CG11275	CG11275	2R:18062412-18070337	Dcl	Inr	OK	143.399	122.516	-0.227058	-0.633442	0.26505	0.547113	no
CG11279	CG11279	CG11279	3L:13040123-13040623	Dcl	Inr	OK	71.2205	80.8188	0.1824	0.378749	0.5135	0.779728	no
CG11284	CG11284	CG11284	X:8575614-8584077	Dcl	Inr	OK	46.9083	43.7004	-0.102196	-0.255105	0.65025	0.866765	no
CG11286	CG11286	CG11286	3R:3596728-3597469	Dcl	Inr	NOTEST	0	0	0	0	1	1	no
CG11289	CG11289	CG11289	2L:7067982-7069546	Dcl	Inr	NOTEST	0.100718	0.0893408	-0.172926	0	1	1	no
CG1129	CG1129	CG1129	3R:639057-641747	Dcl	Inr	OK	47.0679	48.1581	0.0330342	0.0991989	0.85875	0.952671	no
CG11291	CG11291	CG11291	2R:18098945-18100209	Dcl	Inr	NOTEST	0	0	0	0	1	1	no
CG11293	CG11293	CG11293	2R:19573201-19575503	Dcl	Inr	NOTEST	0.0744133	0.0224207	-1.73073	0	1	1	no
CG11294	CG11294	CG11294	X:8586075-8587587	Dcl	Inr	NOTEST	0	0	0	0	1	1	no
CG11298	CG11298	CG11298	2R:18220630-18260610	Dcl	Inr	NOTEST	0	0	0	0	1	1	no
CG11299	CG11299	CG11299	2R:19601424-19620706	Dcl	Inr	OK	1.79553	2.24319	0.321143	0.42781	0.45725	0.736044	no
CG11300	CG11300	CG11300	2R:19639437-19640018	Dcl	Inr	OK	0.998429	7.20977	2.85222	2.44074	0.00095	0.00840002	yes
CG11306	CG11306	CG11306	3L:21619365-21621416	Dcl	Inr	OK	72.9462	75.5924	0.0514095	0.158934	0.7812	0.925258	no
CG11307	CG11307	CG11307	3L:21610737-21612973	Dcl	Inr	OK	41.7646	37.2323	-0.165724	-0.444459	0.4409	0.72256	no
CG11309	CG11309	CG11309	3L:21295375-21297562	Dcl	Inr	OK	22.2357	21.1437	-0.0726523	-0.16804	0.7696	0.920832	no
CG11313	CG11313	CG11313	3R:26555558-26567010	Dcl	Inr	OK	4.5304	3.57805	-0.340463	-0.395316	0.49275	0.764302	no
CG11317	CG11317	CG11317	3R:26916428-26923040	Dcl	Inr	NOTEST	0.0532028	0.0380892	-0.482122	0	1	1	no
CG11318	CG11318	CG11318	3R:26932087-26934910	Dcl	Inr	NOTEST	0.112122	0.012025	-3.22097	0	1	1	no
CG11319	CG11319	CG11319	2L:6568389-6601066	Dcl	Inr	NOTEST	0.0366745	0.0257944	-0.507719	0	1	1	no
CG11320	CG11320	CG11320	2L:6617130-6621700	Dcl	Inr	NOTEST	0.0105906	0.0392584	1.89022	0	1	1	no
CG11321	CG11321	CG11321	2L:6760526-6770949	Dcl	Inr	NOTEST	0.0420586	0.0294601	-0.513642	0	1	1	no
CG11322	CG11322	CG11322	2L:6757863-6759628	Dcl	Inr	NOTEST	0	0	0	0	1	1	no
CG11327	CG11327	CG11327	2L:6684844-6709085	Dcl	Inr	NOTEST	0.0548843	0.221322	2.01168	0	1	1	no
CG11329	CG11329	CG11329	2L:6676728-6677606	Dcl	Inr	OK	20.9219	19.3241	-0.114612	-0.209232	0.71	0.895801	no
CG11333	CG11333	CG11333	3R:27289066-27289846	Dcl	Inr	NOTEST	0.142808	0.0632279	-1.17544	0	1	1	no
CG11334	CG11334	CG11334	3R:27284101-27288730	Dcl	Inr	OK	81.6103	87.2204	0.0959133	0.297088	0.6078	0.840688	no
CG11337	CG11337	CG11337	3R:27221379-27283499	Dcl	Inr	OK	17.0888	19.4509	0.186791	0.282553	0.6173	0.846584	no
CG1134	CG1134	CG1134	3L:4021438-4026009	Dcl	Inr	OK	7.36529	7.74082	0.0717457	0.0846059	0.87385	0.957623	no
CG11340	CG11340	CG11340	3R:27128571-27130804	Dcl	Inr	NOTEST	0.0448769	0.158227	1.81795	0	1	1	no
CG11342	CG11342	CG11342	3L:4365466-4367458	Dcl	Inr	OK	10.8387	12.577	0.21459	0.330406	0.5512	0.805086	no
CG11345	CG11345	CG11345	3L:4457319-4458191	Dcl	Inr	NOTEST	0	0	0	0	1	1	no
CG11347	CG11347	CG11347	3L:4406947-4420266	Dcl	Inr	OK	9.28639	18.3297	0.980992	2.31731	0.0001	0.00122411	yes
CG11349	CG11349	CG11349	3L:4473067-4475095	Dcl	Inr	OK	0.0828827	6.38245	6.2669	4.9922	0.0008	0.00727023	yes
CG11350	CG11350	CG11350	3L:4482808-4484279	Dcl	Inr	NOTEST	0.270002	0.0739505	-1.86834	0	1	1	no
CG11353	CG11353	CG11353	3L:4533171-4539281	Dcl	Inr	OK	4.45498	5.13393	0.204644	0.358851	0.5328	0.793077	no
CG11356	CG11356	CG11356	X:11996976-11997843	Dcl	Inr	NOTEST	0	0.0598336	inf	0	1	1	no
CG11357	CG11357	CG11357	3L:4542128-4553458	Dcl	Inr	OK	27.9421	26.8571	-0.057133	-0.16994	0.76965	0.920832	no
CG1136	CG1136	CG1136	3L:4046610-4059665	Dcl	Inr	NOTEST	0.295342	0.194271	-0.604315	0	1	1	no
CG11360	CG11360	CG11360	4:701244-706796	Dcl	Inr	OK	68.5708	77.3168	0.173188	0.549165	0.33495	0.625997	no
CG11362	CG11362	CG11362	2R:18449864-18450358	Dcl	Inr	NOTEST	0.2039	0	#NAME?	0	1	1	no
CG11367	CG11367	CG11367	3L:22721206-22731517	Dcl	Inr	OK	8.31113	8.72874	0.0707294	0.117409	0.8327	0.944256	no
CG11368	CG11368	CG11368	X:7346240-7346696	Dcl	Inr	NOTEST	0.545726	0	#NAME?	0	1	1	no
CG11369	CG11369	CG11369	X:7468322-7470800	Dcl	Inr	NOTEST	0.0047712	0.0105414	1.14364	0	1	1	no
CG1137	CG1137	CG1137	3R:2356020-2419052	Dcl	Inr	NOTEST	0	0	0	0	1	1	no
CG11370	CG11370	CG11370	3L:22705256-22706763	Dcl	Inr	OK	359.377	135.234	-1.41004	-4.33247	5e-05	0.000654523	yes
CG11373	CG11373	CG11373	3R:1786044-1786707	Dcl	Inr	NOTEST	0	0	0	0	1	1	no
CG11374	CG11374	CG11374	2L:76445-77639	Dcl	Inr	OK	0.739544	1.18316	0.677934	0.606315	0.28085	0.565928	no
CG11376	CG11376	CG11376	2L:94751-102086	Dcl	Inr	OK	23.2871	26.0215	0.16017	0.512989	0.365	0.654903	no
CG11377	CG11377	CG11377	2L:102381-106718	Dcl	Inr	OK	40.0147	32.0457	-0.320403	-0.789688	0.16325	0.41122	no
CG11378	CG11378	CG11378	X:1065461-1066775	Dcl	Inr	NOTEST	0.0735807	0	#NAME?	0	1	1	no
CG11379	CG11379	CG11379	X:1074197-1074980	Dcl	Inr	NOTEST	0	0	0	0	1	1	no
CG1138	CG1138	CG1138	3R:2422785-2423744	Dcl	Inr	NOTEST	0	0	0	0	1	1	no
CG11380	CG11380	CG11380	X:1085443-1090705	Dcl	Inr	OK	1.04218	1.25814	0.271688	0.280935	0.62365	0.850105	no
CG11381	CG11381	CG11381	X:1097811-1099468	Dcl	Inr	NOTEST	0	0.00882661	inf	0	1	1	no
CG11382	CG11382	CG11382	X:1104129-1105746	Dcl	Inr	OK	0.773767	0.286814	-1.43178	-1.18304	0.0428	0.168556	no
CG11384	CG11384	CG11384	X:1067907-1070055	Dcl	Inr	NOTEST	0	0.00663043	inf	0	1	1	no
CG11388	CG11388	CG11388	2R:19909895-19911507	Dcl	Inr	OK	19.7632	15.6266	-0.338816	-0.771163	0.1796	0.435688	no
CG1139	CG1139	CG1139	3L:1971661-1974285	Dcl	Inr	OK	5.67149	1.43869	-1.97897	-2.13508	0.00075	0.00689978	yes
CG11391	CG11391	CG11391	3R:15604487-15606438	Dcl	Inr	NOTEST	0	0	0	0	1	1	no
CG11395	CG11395	CG11395	2R:13024745-13026337	Dcl	Inr	OK	13.2495	4.84227	-1.45218	-2.41877	0.0001	0.00122411	yes
CG11396	CG11396	CG11396	3L:20779438-20781234	Dcl	Inr	OK	17.8274	18.4026	0.0458145	0.105841	0.85175	0.950255	no
CG11398	CG11398	CG11398	X:1107552-1109221	Dcl	Inr	OK	9.43055	9.38658	-0.00674228	-0.0117849	0.98295	0.993627	no
CG11399	CG11399	CG11399	3L:20771894-20779306	Dcl	Inr	OK	23.9708	16.5913	-0.530849	-1.29721	0.0259	0.116121	no
CG1140	CG1140	CG1140	3L:1950305-1970075	Dcl	Inr	OK	29.2638	36.6953	0.326477	0.483947	0.3948	0.682264	no
CG11400	CG11400	CG11400	2R:13021661-13022357	Dcl	Inr	OK	2.82328	2.26719	-0.316468	-0.300296	0.59095	0.829503	no
CG11403	CG11403	CG11403	X:1130905-1133925	Dcl	Inr	OK	17.5605	23.8549	0.44195	1.27407	0.02715	0.12033	no
CG11404	CG11404	CG11404	3L:22541536-22542407	Dcl	Inr	NOTEST	0	0	0	0	1	1	no
CG11406	CG11406	CG11406	2R:20085404-20095726	Dcl	Inr	OK	0.537759	0.528557	-0.0249	-0.00676048	0.9894	0.99599	no
CG11407	CG11407	CG11407	3R:15606973-15608868	Dcl	Inr	NOTEST	0	0	0	0	1	1	no
CG11409	CG11409	CG11409	X:1223546-1227729	Dcl	Inr	OK	8.15353	2.23849	-1.8649	-3.60339	5e-05	0.000654523	yes
CG11412	CG11412	CG11412	X:1236117-1238803	Dcl	Inr	OK	37.9062	36.8796	-0.0396081	-0.122683	0.8333	0.944394	no
CG11413	CG11413	CG11413	2R:20419122-20446273	Dcl	Inr	OK	2.98655	1.30078	-1.1991	-0.275388	0.5176	0.78289	no
CG11414	CG11414	CG11414	2R:20449131-20452581	Dcl	Inr	OK	19.9423	22.5232	0.175583	0.518906	0.36475	0.654795	no
CG11417	CG11417	CG11417	X:1248075-1250513	Dcl	Inr	OK	21.1717	21.2029	0.00212089	0.00629886	0.99125	0.996532	no
CG11418	CG11418	CG11418	X:1238904-1243390	Dcl	Inr	OK	13.9765	14.8543	0.0878821	0.196183	0.7323	0.90609	no
CG11419	CG11419	CG11419	2R:13401709-13405688	Dcl	Inr	OK	30.8205	38.9467	0.337612	0.504943	0.3733	0.66274	no
CG1142	CG1142	CG1142	3R:3298175-3299496	Dcl	Inr	OK	113.534	91.9595	-0.304051	-0.909448	0.11415	0.329607	no
CG11423	CG11423	CG11423	2R:13480318-13491489	Dcl	Inr	NOTEST	0.020919	0	#NAME?	0	1	1	no
CG11425	CG11425	CG11425	3L:22467894-22468892	Dcl	Inr	NOTEST	0.388801	0.063139	-2.62243	0	1	1	no
CG11426	CG11426	CG11426	3L:22463657-22466609	Dcl	Inr	OK	1.02659	2.27529	1.14819	1.16629	0.04395	0.171958	no
CG1143	CG1143	CG1143	3L:2645375-2646605	Dcl	Inr	NOTEST	0.112034	0.41816	1.90012	0	1	1	no
CG11436	CG11436	CG11436	X:4443102-4445913	Dcl	Inr	OK	19.6737	17.8649	-0.13914	-0.337682	0.55735	0.80896	no
CG11437	CG11437	CG11437	3L:22461963-22462960	Dcl	Inr	OK	0.762181	0.660212	-0.207203	-0.16606	0.7673	0.92041	no
CG11438	CG11438	CG11438	3L:22459931-22461178	Dcl	Inr	OK	44.9092	16.1762	-1.47314	-3.14533	5e-05	0.000654523	yes
CG11444	CG11444	CG11444	X:4447149-4448378	Dcl	Inr	OK	143.877	125.765	-0.194096	-0.624061	0.27635	0.560744	no
CG11447	CG11447	CG11447	3R:15687338-15690142	Dcl	Inr	OK	16.6358	14.0909	-0.239527	-0.211081	0.7166	0.898837	no
CG11448	CG11448	CG11448	X:1287097-1291371	Dcl	Inr	OK	21.8781	23.0176	0.0732452	0.224617	0.7002	0.891067	no
CG11449	CG11449	CG11449	3L:22447472-22449089	Dcl	Inr	NOTEST	0	0.00908766	inf	0	1	1	no
CG11453	CG11453	CG11453	3R:15609244-15611252	Dcl	Inr	NOTEST	0	0	0	0	1	1	no
CG11454	CG11454	CG11454	2L:143308-144227	Dcl	Inr	OK	31.3511	39.6013	0.337029	0.768432	0.1789	0.434811	no
CG11455	CG11455	CG11455	2L:155332-157666	Dcl	Inr	OK	237.695	276.615	0.21877	0.488833	0.39135	0.679467	no
CG11456	CG11456	CG11456	3L:20835100-20878288	Dcl	Inr	OK	17.337	17.2937	-0.00360878	-0.00833298	0.9893	0.995948	no
CG11458	CG11458	CG11458	3L:20898894-20899447	Dcl	Inr	NOTEST	0.0358587	0	#NAME?	0	1	1	no
CG11459	CG11459	CG11459	3R:1851831-1852962	Dcl	Inr	OK	1.67498	0.390462	-2.10089	-1.52689	0.02015	0.0960021	no
CG1146	CG1146	CG1146	3L:2466902-2503584	Dcl	Inr	OK	36.1778	26.3394	-0.457882	-0.886053	0.1248	0.349709	no
CG11470	CG11470	CG11470	3R:25414714-25415484	Dcl	Inr	NOTEST	0.0716961	0.06216	-0.205906	0	1	1	no
CG11474	CG11474	CG11474	2R:17948457-17960948	Dcl	Inr	OK	13.1784	11.0012	-0.260508	-0.314642	0.57985	0.822696	no
CG11475	CG11475	CG11475	2R:17948457-17960948	Dcl	Inr	OK	0.29965	1.09368	1.86783	0.439468	0.4259	0.709718	no
CG11486	CG11486	CG11486	3L:3071127-3088493	Dcl	Inr	OK	54.798	52.7985	-0.0536263	-0.168734	0.771	0.92131	no
CG11489	CG11489	CG11489	3L:22267108-22277436	Dcl	Inr	NOTEST	0.342966	0.259859	-0.400337	0	1	1	no
CG11490	CG11490	CG11490	2L:207398-210506	Dcl	Inr	OK	17.396	16.957	-0.0368732	-0.10023	0.85755	0.952315	no
CG11498	CG11498	CG11498	3R:25977783-25986195	Dcl	Inr	OK	1.88389	2.05195	0.123288	0.132702	0.81265	0.937851	no
CG11501	CG11501	CG11501	3R:25319573-25319987	Dcl	Inr	NOTEST	0.0722325	0.0864723	0.25959	0	1	1	no
CG11504	CG11504	CG11504	3R:25823518-25825477	Dcl	Inr	OK	17.6037	18.8482	0.0985485	0.249991	0.6642	0.873876	no
CG11505	CG11505	CG11505	3L:3224837-3232320	Dcl	Inr	OK	8.21732	9.08788	0.145276	0.396853	0.4921	0.76377	no
CG11523	CG11523	CG11523	3L:22256468-22259773	Dcl	Inr	OK	39.1156	45.6825	0.223898	0.41581	0.4623	0.739758	no
CG11526	CG11526	CG11526	3L:3319556-3328871	Dcl	Inr	OK	32.5691	28.7371	-0.180591	-0.3291	0.5685	0.815424	no
CG11529	CG11529	CG11529	3L:12190890-12192130	Dcl	Inr	OK	0.970283	0.968879	-0.00208868	-0.00192126	0.9865	0.994941	no
CG11534	CG11534	CG11534	3L:12125271-12129803	Dcl	Inr	OK	14.8729	16.7107	0.168088	0.273287	0.63275	0.85584	no
CG11537	CG11537	CG11537	3L:3128027-3143454	Dcl	Inr	OK	22.4862	21.9313	-0.0360467	-0.0972728	0.86245	0.953769	no
CG11539	CG11539	CG11539	3R:27441005-27441742	Dcl	Inr	OK	11.0172	11.0429	0.00336966	0.00468816	0.99365	0.997499	no
CG11550	CG11550	CG11550	3R:27503948-27505602	Dcl	Inr	OK	63.6563	54.4726	-0.224773	-0.583035	0.31285	0.602517	no
CG11555	CG11555	CG11555	2L:271911-277212	Dcl	Inr	OK	62.5855	42.5753	-0.555811	-0.770336	0.18055	0.43713	no
CG11560	CG11560	CG11560	3L:12113162-12114288	Dcl	Inr	OK	12.7821	13.6069	0.0902046	0.160486	0.77155	0.92133	no
CG11562	CG11562	CG11562	2L:292465-293222	Dcl	Inr	OK	30.823	35.8401	0.217571	0.45123	0.4377	0.719641	no
CG11563	CG11563	CG11563	3R:27562746-27563721	Dcl	Inr	OK	67.0031	56.4824	-0.246428	-0.660934	0.2559	0.536113	no
CG11566	CG11566	CG11566	X:20964870-20987534	Dcl	Inr	NOTEST	0.0252046	0.0117268	-1.10388	0	1	1	no
CG11570	CG11570	CG11570	3L:11949913-11950591	Dcl	Inr	NOTEST	0	0	0	0	1	1	no
CG11576	CG11576	CG11576	3R:27632587-27635907	Dcl	Inr	OK	28.4984	25.8402	-0.141266	-0.390241	0.49165	0.763452	no
CG11577	CG11577	CG11577	3L:19087989-19089326	Dcl	Inr	OK	43.9448	55.3528	0.332964	0.956345	0.0928	0.286564	no
CG11581	CG11581	CG11581	X:14070979-14071984	Dcl	Inr	NOTEST	0	0	0	0	1	1	no
CG11582	CG11582	CG11582	3L:4283067-4283478	Dcl	Inr	NOTEST	0.0642715	0	#NAME?	0	1	1	no
CG11583	CG11583	CG11583	3L:4277963-4282798	Dcl	Inr	OK	73.099	66.015	-0.147057	-0.259765	0.65815	0.870703	no
CG11584	CG11584	CG11584	X:14075062-14077348	Dcl	Inr	NOTEST	0	0	0	0	1	1	no
CG11585	CG11585	CG11585	X:14083548-14084788	Dcl	Inr	NOTEST	0.0561501	0.0375274	-0.581342	0	1	1	no
CG11586	CG11586	CG11586	3L:4259418-4262461	Dcl	Inr	OK	25.5633	26.1398	0.0321758	0.0578083	0.9186	0.971739	no
CG11588	CG11588	CG11588	3L:11914665-11915551	Dcl	Inr	NOTEST	0	0	0	0	1	1	no
CG11590	CG11590	CG11590	X:14094236-14094940	Dcl	Inr	OK	121.293	142.561	0.233088	0.682101	0.2321	0.508208	no
CG11592	CG11592	CG11592	2L:283384-291010	Dcl	Inr	OK	0.438909	0.787222	0.842849	0.262572	0.6903	0.886093	no
CG11593	CG11593	CG11593	3L:4037586-4040482	Dcl	Inr	OK	31.6815	31.4261	-0.0116769	-0.0357232	0.9504	0.982167	no
CG11594	CG11594	CG11594	3L:4021438-4026009	Dcl	Inr	OK	4.35176	2.50577	-0.796345	-0.802118	0.21665	0.487529	no
CG11596	CG11596	CG11596	X:1821712-1824552	Dcl	Inr	OK	38.364	44.4603	0.212763	0.628619	0.27815	0.562847	no
CG11597	CG11597	CG11597	3L:11810082-11815375	Dcl	Inr	OK	16.0103	17.2168	0.104818	0.146209	0.79785	0.93194	no
CG11598	CG11598	CG11598	3R:8460638-8462005	Dcl	Inr	NOTEST	0.0405967	0.0812135	1.00036	0	1	1	no
CG11600	CG11600	CG11600	3R:8462274-8463602	Dcl	Inr	NOTEST	0.0142745	0	#NAME?	0	1	1	no
CG11601	CG11601	CG11601	2L:277587-283281	Dcl	Inr	OK	29.8395	22.0822	-0.434342	-0.496966	0.38615	0.674868	no
CG11608	CG11608	CG11608	3R:8464202-8465669	Dcl	Inr	NOTEST	0	0	0	0	1	1	no
CG1161	CG1161	CG1161	3R:1180821-1182467	Dcl	Inr	OK	102.106	115.061	0.172335	0.520367	0.365	0.654903	no
CG11617	CG11617	CG11617	2L:203783-207297	Dcl	Inr	NOTEST	0.198035	0.267423	0.433368	0	1	1	no
CG11619	CG11619	CG11619	3L:18979158-18981258	Dcl	Inr	OK	1.24425	0.931916	-0.417008	-0.407432	0.48695	0.759611	no
CG11626	CG11626	CG11626	3R:15234896-15236987	Dcl	Inr	NOTEST	0.270917	0.301042	0.152111	0	1	1	no
CG11629	CG11629	CG11629	2L:21896665-21898289	Dcl	Inr	NOTEST	0.0297572	0.0216411	-0.459465	0	1	1	no
CG11630	CG11630	CG11630	2L:21762313-21795445	Dcl	Inr	NOTEST	0.0343685	0.0176029	-0.965276	0	1	1	no
CG11634	CG11634	CG11634	2L:21916360-21917450	Dcl	Inr	NOTEST	0	0	0	0	1	1	no
CG11635	CG11635	CG11635	2R:4215004-4283785	Dcl	Inr	NOTEST	0	0.0183919	inf	0	1	1	no
CG11637	CG11637	CG11637	3L:18885482-18891390	Dcl	Inr	NOTEST	0.298802	0.298577	-0.00108692	0	1	1	no
CG11638	CG11638	CG11638	X:907366-940075	Dcl	Inr	NOTEST	0.181636	0.342454	0.914864	0	1	1	no
CG11652	CG11652	CG11652	3L:11686978-11690086	Dcl	Inr	OK	39.3551	30.2035	-0.381836	-1.07518	0.0616	0.217842	no
CG11655	CG11655	CG11655	X:15347517-15356368	Dcl	Inr	OK	10.3054	7.70782	-0.419001	-0.451924	0.4361	0.718078	no
CG11656	CG11656	CG11656	3R:8824306-8837010	Dcl	Inr	OK	1.91981	5.01586	1.38554	0.475283	0.53445	0.794155	no
CG11658	CG11658	CG11658	3L:11693187-11701663	Dcl	Inr	OK	0.913703	4.20879	2.20361	2.46356	0.00045	0.00448224	yes
CG11659	CG11659	CG11659	3R:15601180-15603002	Dcl	Inr	NOTEST	0.00886105	0	#NAME?	0	1	1	no
CG11660	CG11660	CG11660	3L:11639328-11641761	Dcl	Inr	OK	20.0933	20.3931	0.0213669	0.0578919	0.921	0.97277	no
CG11663	CG11663	CG11663	X:785379-802854	Dcl	Inr	NOTEST	0.0692617	0	#NAME?	0	1	1	no
CG11664	CG11664	CG11664	X:702249-778497	Dcl	Inr	NOTEST	0.0324558	0	#NAME?	0	1	1	no
CG11665	CG11665	CG11665	2R:1529159-1540288	Dcl	Inr	OK	60.6157	58.62	-0.0482984	-0.152146	0.7951	0.930892	no
CG11666	CG11666	CG11666	X:20855712-20856276	Dcl	Inr	NOTEST	0	0	0	0	1	1	no
CG11668	CG11668	CG11668	3R:8864134-8870123	Dcl	Inr	NOTEST	0.0751816	0.218103	1.53656	0	1	1	no
CG11669	CG11669	CG11669	2R:4357053-4359154	Dcl	Inr	NOTEST	0	0	0	0	1	1	no
CG11670	CG11670	CG11670	3R:8864134-8870123	Dcl	Inr	OK	0.374778	0.756045	1.01244	0.734894	0.22655	0.500476	no
CG11671	CG11671	CG11671	3R:4113660-4114340	Dcl	Inr	NOTEST	0	0.0825514	inf	0	1	1	no
CG11672	CG11672	CG11672	3R:4115127-4116287	Dcl	Inr	NOTEST	0	0	0	0	1	1	no
CG11674	CG11674	CG11674	X:14095404-14119917	Dcl	Inr	OK	0.6506	0.723049	0.152323	0.0319747	0.92315	0.973367	no
CG11679	CG11679	CG11679	X:15631521-15632942	Dcl	Inr	OK	24.4551	20.9134	-0.225703	-0.523143	0.3576	0.648721	no
CG11686	CG11686	CG11686	3R:9086078-9087949	Dcl	Inr	OK	192.803	163.505	-0.2378	-0.607196	0.2987	0.586337	no
CG11693	CG11693	CG11693	3R:4134699-4135656	Dcl	Inr	NOTEST	0	0	0	0	1	1	no
CG11694	CG11694	CG11694	3R:4136924-4137807	Dcl	Inr	NOTEST	0	0	0	0	1	1	no
CG11695	CG11695	CG11695	X:11470915-11472839	Dcl	Inr	OK	8.98875	14.3999	0.679871	1.37505	0.01825	0.0890134	no
CG11696	CG11696	CG11696	X:11467833-11470628	Dcl	Inr	OK	13.2407	18.1549	0.455384	0.980772	0.08545	0.271605	no
CG11697	CG11697	CG11697	X:11466739-11467673	Dcl	Inr	NOTEST	0.0411722	0.048868	0.24722	0	1	1	no
CG11698	CG11698	CG11698	3R:4137944-4138819	Dcl	Inr	NOTEST	0	0	0	0	1	1	no
CG11699	CG11699	CG11699	X:11464656-11466475	Dcl	Inr	OK	85.8774	100.884	0.232343	0.491213	0.39635	0.683681	no
CG11703	CG11703	CG11703	3R:15052624-15053902	Dcl	Inr	NOTEST	0	0.0364954	inf	0	1	1	no
CG11710	CG11710	CG11710	X:20298561-20300626	Dcl	Inr	OK	23.7906	20.8946	-0.187261	-0.487791	0.3951	0.682484	no
CG11714	CG11714	CG11714	3L:11514110-11515813	Dcl	Inr	NOTEST	0.224861	0.0615949	-1.86815	0	1	1	no
CG1172	CG1172	CG1172	3R:1219649-1222910	Dcl	Inr	OK	14.2034	14.2152	0.0012038	0.00279202	0.99535	0.998312	no
CG11722	CG11722	CG11722	3R:5868979-5871245	Dcl	Inr	OK	16.1038	15.7332	-0.0335912	-0.0355351	0.9502	0.982052	no
CG11723	CG11723	CG11723	2L:2145496-2147287	Dcl	Inr	OK	19.1275	18.0162	-0.0863551	-0.198684	0.73	0.904864	no
CG11726	CG11726	CG11726	3L:11387789-11388773	Dcl	Inr	NOTEST	0.0247433	0.0174662	-0.502468	0	1	1	no
CG11727	CG11727	CG11727	X:11326944-11348335	Dcl	Inr	OK	9.73334	10.0372	0.0443548	0.11288	0.8457	0.948049	no
CG11737	CG11737	CG11737	3R:4343585-4347103	Dcl	Inr	OK	21.5821	18.5788	-0.216176	-0.540105	0.34305	0.634048	no
CG11739	CG11739	CG11739	3R:204385-206932	Dcl	Inr	OK	43.9998	33.8254	-0.37939	-1.02363	0.07585	0.250841	no
CG11741	CG11741	CG11741	3R:4354141-4354599	Dcl	Inr	NOTEST	0.0594423	0	#NAME?	0	1	1	no
CG11750	CG11750	CG11750	X:11253269-11262130	Dcl	Inr	OK	73.9411	103.277	0.482068	1.13332	0.0486	0.184739	no
CG11752	CG11752	CG11752	X:11244031-11244527	Dcl	Inr	OK	105.625	119.083	0.173016	0.422001	0.46855	0.744458	no
CG11753	CG11753	CG11753	3R:4476805-4479569	Dcl	Inr	OK	53.6853	51.7452	-0.0531023	-0.0608247	0.9148	0.970505	no
CG11755	CG11755	CG11755	3R:4502638-4506052	Dcl	Inr	OK	9.65518	13.8333	0.518768	0.61546	0.28245	0.56758	no
CG11756	CG11756	CG11756	X:11242152-11242899	Dcl	Inr	OK	0.864073	0.649332	-0.412198	-0.321447	0.59505	0.832215	no
CG11760	CG11760	CG11760	3R:4541955-4547050	Dcl	Inr	OK	0.929387	1.32636	0.51312	0.170468	0.83055	0.943386	no
CG11762	CG11762	CG11762	3R:4551200-4552271	Dcl	Inr	OK	0.759496	0.219943	-1.78791	-1.20278	0.03495	0.145127	no
CG11768	CG11768	CG11768	3R:4573527-4593922	Dcl	Inr	OK	0.696135	0.651033	-0.0966353	-0.0198534	0.95095	0.982313	no
CG11771	CG11771	CG11771	3R:20757738-20763959	Dcl	Inr	OK	29.4311	28.5747	-0.0426007	-0.0949218	0.86795	0.955838	no
CG11777	CG11777	CG11777	2R:6356123-6366073	Dcl	Inr	OK	44.3339	47.2873	0.0930427	0.133495	0.81275	0.937851	no
CG11778	CG11778	CG11778	2R:4969941-4975062	Dcl	Inr	OK	0.53467	0.68593	0.359411	0.173056	0.8436	0.947591	no
CG11779	CG11779	CG11779	3R:14974350-14988000	Dcl	Inr	OK	19.0191	15.9357	-0.255183	-0.408721	0.47625	0.751058	no
CG11781	CG11781	CG11781	3R:20848994-20850727	Dcl	Inr	OK	91.1749	81.7583	-0.157271	-0.277158	0.6195	0.848086	no
CG11784	CG11784	CG11784	2R:5009629-5019486	Dcl	Inr	OK	78.4269	96.0373	0.292246	0.685203	0.23605	0.513097	no
CG11786	CG11786	CG11786	3R:20872046-20873131	Dcl	Inr	NOTEST	0.0556341	0.0525712	-0.0816963	0	1	1	no
CG11788	CG11788	CG11788	2R:16162190-16166501	Dcl	Inr	OK	16.5316	16.9721	0.0379362	0.0585198	0.9199	0.972388	no
CG11790	CG11790	CG11790	3R:20873421-20875177	Dcl	Inr	OK	231.222	252.149	0.124994	0.403595	0.48285	0.756445	no
CG11791	CG11791	CG11791	3R:20875513-20878799	Dcl	Inr	OK	63.4662	79.4745	0.324505	0.941547	0.10395	0.309599	no
CG11796	CG11796	CG11796	3L:20429356-20432968	Dcl	Inr	OK	2.90848	5.24947	0.851905	0.836747	0.147	0.386323	no
CG11802	CG11802	CG11802	X:11765331-11766811	Dcl	Inr	OK	8.40665	10.6543	0.341829	0.604681	0.2963	0.583486	no
CG11807	CG11807	CG11807	2R:11089028-11091971	Dcl	Inr	OK	21.2822	20.4042	-0.0607803	-0.151685	0.78775	0.927295	no
CG11808	CG11808	CG11808	2R:11103715-11105118	Dcl	Inr	OK	28.0433	24.6189	-0.18789	-0.351487	0.5434	0.8003	no
CG11811	CG11811	CG11811	3L:10684116-10685701	Dcl	Inr	OK	51.1178	45.3156	-0.173817	-0.51561	0.37095	0.660626	no
CG11814	CG11814	CG11814	3L:1950305-1970075	Dcl	Inr	OK	3.06894	4.21005	0.456094	0.580797	0.31385	0.603518	no
CG11815	CG11815	CG11815	3L:1970190-1971309	Dcl	Inr	NOTEST	0	0	0	0	1	1	no
CG11816	CG11816	CG11816	X:13447095-13448298	Dcl	Inr	NOTEST	0	0.0151227	inf	0	1	1	no
CG11820	CG11820	CG11820	3R:20891525-20895372	Dcl	Inr	OK	18.2032	22.9356	0.333402	0.168567	0.812	0.937689	no
CG11825	CG11825	CG11825	2R:6307918-6308572	Dcl	Inr	OK	2.64343	3.39563	0.361272	0.319398	0.57585	0.820136	no
CG11828	CG11828	CG11828	3R:24748765-24796076	Dcl	Inr	OK	0.468105	0.164007	-1.51307	-1.06122	0.08105	0.262357	no
CG11835	CG11835	CG11835	2L:560793-563303	Dcl	Inr	OK	6.95787	6.05494	-0.200534	-0.405349	0.4718	0.746996	no
CG11836	CG11836	CG11836	3R:20896852-20898434	Dcl	Inr	OK	9.4873	10.5082	0.147447	0.240296	0.68215	0.882247	no
CG11837	CG11837	CG11837	3R:24875232-24876443	Dcl	Inr	OK	46.3655	39.2439	-0.240583	-0.626364	0.2811	0.566205	no
CG11839	CG11839	CG11839	3R:20895686-20896603	Dcl	Inr	OK	18.4954	18.4476	-0.0037301	-0.00690326	0.99055	0.996341	no
CG11841	CG11841	CG11841	3R:24876777-24877989	Dcl	Inr	NOTEST	0.046323	0	#NAME?	0	1	1	no
CG11842	CG11842	CG11842	3R:24878401-24879635	Dcl	Inr	NOTEST	0.224935	0.0260032	-3.11275	0	1	1	no
CG11843	CG11843	CG11843	3R:24880243-24881559	Dcl	Inr	OK	3.24594	2.27973	-0.509775	-0.494844	0.39815	0.685503	no
CG11851	CG11851	CG11851	3R:21047314-21049840	Dcl	Inr	OK	27.2642	27.3931	0.00680367	0.0190086	0.9747	0.990645	no
CG11852	CG11852	CG11852	3R:21063346-21064617	Dcl	Inr	OK	4.01827	4.65686	0.212785	0.231488	0.6817	0.882038	no
CG11854	CG11854	CG11854	3R:21067770-21070884	Dcl	Inr	OK	7.7111	6.97515	-0.144712	-0.194614	0.74395	0.911467	no
CG11857	CG11857	CG11857	3R:21084618-21086492	Dcl	Inr	OK	96.9108	76.0596	-0.349526	-1.1202	0.0527	0.195301	no
CG11858	CG11858	CG11858	3R:21088464-21091457	Dcl	Inr	OK	176.248	145.162	-0.279949	-0.474758	0.41125	0.697136	no
CG11859	CG11859	CG11859	3R:21091565-21093479	Dcl	Inr	OK	41.2728	39.283	-0.0712851	-0.208048	0.71705	0.898869	no
CG11864	CG11864	CG11864	2L:15612493-15613335	Dcl	Inr	NOTEST	0	0	0	0	1	1	no
CG11865	CG11865	CG11865	2L:15617001-15617794	Dcl	Inr	NOTEST	0	0	0	0	1	1	no
CG11866	CG11866	CG11866	2R:6005197-6010067	Dcl	Inr	OK	33.0832	35.0156	0.0818989	0.223868	0.6992	0.890819	no
CG11870	CG11870	CG11870	3R:6090027-6125587	Dcl	Inr	OK	9.95702	9.08475	-0.132267	-0.356338	0.53775	0.796212	no
CG11872	CG11872	CG11872	3R:6128611-6133442	Dcl	Inr	OK	0.562566	0.578315	0.0398352	0.0398587	0.94355	0.979998	no
CG11873	CG11873	CG11873	3R:24890064-24932424	Dcl	Inr	OK	7.25935	8.26712	0.187545	0.571316	0.31675	0.606794	no
CG11874	CG11874	CG11874	3R:24934774-24938542	Dcl	Inr	OK	23.4757	25.3912	0.113157	0.339558	0.5492	0.803864	no
CG11875	CG11875	CG11875	3R:21073599-21074828	Dcl	Inr	OK	31.2768	25.6537	-0.285927	-0.661961	0.24955	0.529431	no
CG11876	CG11876	CG11876	3R:24938792-24941919	Dcl	Inr	OK	93.8418	107.095	0.190589	0.584496	0.3129	0.60253	no
CG11877	CG11877	CG11877	3R:24942112-24948597	Dcl	Inr	OK	20.9464	27.8926	0.413179	0.786718	0.17435	0.428024	no
CG11878	CG11878	CG11878	3R:21099558-21100960	Dcl	Inr	NOTEST	0	0.0131892	inf	0	1	1	no
CG11880	CG11880	CG11880	3R:24949103-24953972	Dcl	Inr	OK	6.42717	7.95827	0.30827	0.653092	0.2536	0.5336	no
CG11882	CG11882	CG11882	3R:24972737-24973894	Dcl	Inr	OK	74.3646	63.946	-0.217761	-0.644758	0.26075	0.541736	no
CG11883	CG11883	CG11883	2R:6505168-6528718	Dcl	Inr	OK	4.9273	6.54214	0.408966	0.785437	0.17525	0.429604	no
CG11885	CG11885	CG11885	2L:420886-421407	Dcl	Inr	OK	67.4332	72.7325	0.109139	0.244793	0.6677	0.875356	no
CG11889	CG11889	CG11889	3R:21095952-21098989	Dcl	Inr	NOTEST	0.0167431	0	#NAME?	0	1	1	no
CG11892	CG11892	CG11892	3R:21107269-21108964	Dcl	Inr	NOTEST	0	0	0	0	1	1	no
CG11893	CG11893	CG11893	3R:21115610-21117088	Dcl	Inr	OK	1.17825	0.77012	-0.613496	-0.537717	0.3485	0.639495	no
CG11897	CG11897	CG11897	3R:24983846-24990694	Dcl	Inr	OK	5.12419	1.9009	-1.43064	-2.52358	5e-05	0.000654523	yes
CG11898	CG11898	CG11898	3R:24991514-24996871	Dcl	Inr	NOTEST	0.00350805	0.00733487	1.0641	0	1	1	no
CG11899	CG11899	CG11899	3R:25026173-25028247	Dcl	Inr	OK	199.376	156.502	-0.349307	-1.08951	0.05665	0.205517	no
CG11900	CG11900	CG11900	3R:25026173-25028247	Dcl	Inr	OK	16.2378	18.6009	0.196015	0.123832	0.8265	0.942425	no
CG11902	CG11902	CG11902	3R:21161032-21165810	Dcl	Inr	OK	5.33592	6.45961	0.27571	0.635474	0.26235	0.543569	no
CG11905	CG11905	CG11905	3L:16921476-16928632	Dcl	Inr	OK	58.9264	34.9735	-0.752653	-2.10034	0.0002	0.00224811	yes
CG11906	CG11906	CG11906	2R:15168922-15171476	Dcl	Inr	OK	10.766	10.2721	-0.0677492	-0.146171	0.80565	0.935006	no
CG11909	CG11909	CG11909	3R:21165973-21172634	Dcl	Inr	OK	0.398392	0.463453	0.218234	0.169683	0.7667	0.92037	no
CG11910	CG11910	CG11910	3R:21173089-21298778	Dcl	Inr	NOTEST	0.0405944	0.0914949	1.17241	0	1	1	no
CG11911	CG11911	CG11911	2L:305940-346549	Dcl	Inr	NOTEST	0	0.0332029	inf	0	1	1	no
CG11912	CG11912	CG11912	2L:305940-346549	Dcl	Inr	NOTEST	0.0746765	0.0178079	-2.06813	0	1	1	no
CG11913	CG11913	CG11913	3R:21173089-21298778	Dcl	Inr	NOTEST	0	0	0	0	1	1	no
CG11919	CG11919	CG11919	2R:6767457-6772441	Dcl	Inr	OK	6.82505	3.53638	-0.948566	-1.31776	0.04265	0.168121	no
CG11920	CG11920	CG11920	3R:20900603-20902104	Dcl	Inr	OK	44.9761	39.5796	-0.184402	-0.466619	0.42325	0.707456	no
CG11926	CG11926	CG11926	2L:4850638-4852640	Dcl	Inr	OK	20.171	22.3333	0.14692	0.385008	0.5038	0.772824	no
CG11927	CG11927	CG11927	2L:4847747-4850418	Dcl	Inr	OK	20.1932	23.2322	0.202258	0.449463	0.43495	0.717146	no
CG11929	CG11929	CG11929	2L:4682676-4687235	Dcl	Inr	NOTEST	0	0	0	0	1	1	no
CG11943	CG11943	CG11943	X:19746248-19753412	Dcl	Inr	OK	26.6391	27.0325	0.0211527	0.0684949	0.90285	0.966489	no
CG11951	CG11951	CG11951	3R:25061085-25064394	Dcl	Inr	NOTEST	0.0629762	0.0247472	-1.34754	0	1	1	no
CG11961	CG11961	CG11961	2R:15245235-15249878	Dcl	Inr	OK	66.5758	69.7052	0.0662688	0.213073	0.70925	0.895592	no
CG11964	CG11964	CG11964	3R:4764404-4770737	Dcl	Inr	OK	42.3622	41.7784	-0.020019	-0.0333739	0.9539	0.983149	no
CG11966	CG11966	CG11966	3R:4777710-4788683	Dcl	Inr	NOTEST	0.300125	0.207173	-0.534729	0	1	1	no
CG11967	CG11967	CG11967	3R:4806642-4810029	Dcl	Inr	OK	2.1908	1.48085	-0.565029	-0.304282	0.6712	0.876887	no
CG11970	CG11970	CG11970	3R:4810653-4816371	Dcl	Inr	OK	13.0243	10.9687	-0.247811	-0.731386	0.202	0.468051	no
CG11975	CG11975	CG11975	3R:4818978-4820561	Dcl	Inr	OK	31.0934	35.983	0.210706	0.546134	0.33375	0.624895	no
CG11977	CG11977	CG11977	3R:4820949-4827608	Dcl	Inr	NOTEST	0.021021	0	#NAME?	0	1	1	no
CG11980	CG11980	CG11980	3R:4829739-4831948	Dcl	Inr	OK	96.6992	88.6642	-0.125153	-0.223456	0.6993	0.890819	no
CG11982	CG11982	CG11982	3R:4832173-4833752	Dcl	Inr	OK	46.9813	43.096	-0.124534	-0.364433	0.51865	0.783567	no
CG11983	CG11983	CG11983	3R:4834156-4835996	Dcl	Inr	OK	1.50719	1.49711	-0.00967991	-0.0095171	0.9875	0.995338	no
CG11984	CG11984	CG11984	3R:4836003-4840631	Dcl	Inr	OK	59.9924	57.5428	-0.0601436	-0.192109	0.7362	0.907705	no
CG11985	CG11985	CG11985	3R:4840693-4841005	Dcl	Inr	OK	317.213	341.016	0.104384	0.279459	0.6243	0.850571	no
CG11986	CG11986	CG11986	3R:4841167-4845739	Dcl	Inr	OK	18.5871	16.9039	-0.136947	-0.176355	0.76195	0.918658	no
CG11997	CG11997	CG11997	3R:4895478-5063417	Dcl	Inr	NOTEST	0.0418772	0	#NAME?	0	1	1	no
CG11999	CG11999	CG11999	3R:1179438-1180469	Dcl	Inr	OK	84.9275	58.4587	-0.538812	-1.49876	0.0095	0.0538691	no
CG12001	CG12001	CG12001	3R:480549-483707	Dcl	Inr	OK	2.54192	3.56351	0.487382	0.659397	0.23095	0.506452	no
CG12003	CG12003	CG12003	3L:1555362-1568608	Dcl	Inr	OK	1.95218	1.64549	-0.246573	-0.0926981	0.8982	0.965191	no
CG12004	CG12004	CG12004	3L:1569199-1575621	Dcl	Inr	OK	67.6548	65.8027	-0.0400447	-0.127028	0.82575	0.942152	no
CG12006	CG12006	CG12006	3L:3811268-3813958	Dcl	Inr	OK	127.708	116.683	-0.130255	-0.421043	0.46585	0.742579	no
CG12007	CG12007	CG12007	3R:953809-955665	Dcl	Inr	OK	18.2298	14.6497	-0.315426	-0.755084	0.18055	0.43713	no
CG12009	CG12009	CG12009	3L:3294751-3298963	Dcl	Inr	OK	9.28684	3.29826	-1.49348	-3.0429	5e-05	0.000654523	yes
CG12010	CG12010	CG12010	3L:3374307-3376649	Dcl	Inr	OK	9.891	10.7365	0.11834	0.245701	0.6699	0.876204	no
CG12011	CG12011	CG12011	3L:1674708-1715541	Dcl	Inr	NOTEST	0.00796859	0.0344562	2.11237	0	1	1	no
CG12012	CG12012	CG12012	3L:3376756-3377687	Dcl	Inr	OK	26.3812	31.8018	0.2696	0.530053	0.3627	0.65347	no
CG12014	CG12014	CG12014	3L:3378267-3380083	Dcl	Inr	OK	1.41232	1.0844	-0.381173	-0.368922	0.5237	0.786959	no
CG12016	CG12016,CG42456	CG12016,CG42456	3L:3319556-3328871	Dcl	Inr	OK	23.6451	7.37709	-1.68042	-1.05226	0.1261	0.351872	no
CG12017	CG12017	CG12017	3L:3280246-3290893	Dcl	Inr	OK	1.29333	0.911989	-0.504	-0.52083	0.3672	0.656974	no
CG12018	CG12018	CG12018	3L:1775632-1777363	Dcl	Inr	OK	35.4302	30.077	-0.236318	-0.55458	0.3376	0.62876	no
CG12020	CG12020	CG12020	3L:1795425-1798610	Dcl	Inr	NOTEST	0	0	0	0	1	1	no
CG12022	CG12022	CG12022	3L:1803118-1806819	Dcl	Inr	OK	17.3309	20.3851	0.234168	0.531959	0.35755	0.648652	no
CG12024	CG12024	CG12024	3L:1857166-1859047	Dcl	Inr	OK	18.7021	20.122	0.105578	0.257607	0.6572	0.870071	no
CG12025	CG12025	CG12025	3L:1865431-1867863	Dcl	Inr	OK	43.9915	43.2247	-0.0253701	-0.0696702	0.90535	0.967121	no
CG12026	CG12026	CG12026	3L:1885658-1891470	Dcl	Inr	OK	32.4656	31.6592	-0.0362879	-0.0946212	0.8746	0.957913	no
CG12027	CG12027	CG12027	3L:5011507-5012114	Dcl	Inr	NOTEST	0	0	0	0	1	1	no
CG12029	CG12029	CG12029	3L:3626873-3653443	Dcl	Inr	OK	5.552	7.43063	0.420477	0.885144	0.12265	0.345665	no
CG12030	CG12030	CG12030	3L:648516-651313	Dcl	Inr	OK	22.0732	19.1254	-0.206807	-0.531961	0.35465	0.645722	no
CG12034	CG12034	CG12034	3L:3219123-3222960	Dcl	Inr	OK	62.2173	63.9014	0.0385311	0.0220108	0.96845	0.988221	no
CG12035	CG12035	CG12035	3L:1715593-1735755	Dcl	Inr	NOTEST	0.0256582	0.0168006	-0.610908	0	1	1	no
CG12038	CG12038	CG12038	3L:993987-995703	Dcl	Inr	OK	0.482852	1.48636	1.62213	1.4826	0.0108	0.0595012	no
CG12042	CG12042	CG12042	2R:3553337-3556534	Dcl	Inr	OK	15.9936	15.9522	-0.00374155	-0.0077367	0.9879	0.995427	no
CG12050	CG12050	CG12050	2L:21094960-21102392	Dcl	Inr	OK	33.9169	27.827	-0.28552	-0.858335	0.13295	0.363734	no
CG12054	CG12054	CG12054	3R:27046425-27055127	Dcl	Inr	OK	28.7164	31.2584	0.122371	0.361347	0.5284	0.790327	no
CG12056	CG12056	CG12056	X:9086701-9087660	Dcl	Inr	OK	34.7067	24.9133	-0.478297	-1.00602	0.07645	0.252222	no
CG12057	CG12057	CG12057	X:9085705-9086582	Dcl	Inr	NOTEST	0.163749	0.226572	0.468485	0	1	1	no
CG12061	CG12061	CG12061	X|NW_001848859.1:14883-26444	Dcl	Inr	NOTEST	0	0	0	0	1	1	no
CG12063	CG12063	CG12063	3R:27324960-27332716	Dcl	Inr	OK	31.1852	20.4479	-0.608913	-1.82153	0.0022	0.0167796	yes
CG12065	CG12065	CG12065	X:8468336-8482561	Dcl	Inr	OK	8.8162	8.49416	-0.0536852	-0.117671	0.8319	0.943948	no
CG12068	CG12068	CG12068	3R:25620357-25625055	Dcl	Inr	OK	11.8	9.02306	-0.387102	-0.464977	0.42225	0.706616	no
CG12069	CG12069	CG12069	3R:26519293-26521220	Dcl	Inr	NOTEST	0.00869013	0	#NAME?	0	1	1	no
CG12071	CG12071	CG12071	3R:26702805-26706597	Dcl	Inr	NOTEST	0.0297758	0.185592	2.63992	0	1	1	no
CG12075	CG12075	CG12075	X:8758145-8766168	Dcl	Inr	OK	10.3209	8.41092	-0.295239	-0.746582	0.1833	0.441026	no
CG12077	CG12077	CG12077	3L:3318027-3319232	Dcl	Inr	OK	5.95784	7.27206	0.287575	0.358361	0.51755	0.782889	no
CG12078	CG12078	CG12078	3L:3243273-3244263	Dcl	Inr	OK	1.5166	1.0251	-0.565084	-0.452998	0.4416	0.723257	no
CG12079	CG12079	CG12079	3L:3158489-3159573	Dcl	Inr	OK	136.885	156.533	0.193502	0.602215	0.29305	0.579859	no
CG1208	CG1208	CG1208	3R:1655783-1664504	Dcl	Inr	OK	2.35175	0.251549	-3.22482	-2.89374	0.0001	0.00122411	yes
CG12081	CG12081	CG12081	X:8482856-8495264	Dcl	Inr	OK	48.3513	52.4205	0.116575	0.204097	0.7179	0.899303	no
CG12082	CG12082	CG12082	3L:3145404-3148358	Dcl	Inr	OK	44.4486	47.4573	0.0944946	0.30085	0.60385	0.837971	no
CG12084	CG12084	CG12084	3L:1491369-1496667	Dcl	Inr	OK	25.2412	23.2107	-0.120988	-0.361634	0.5358	0.794985	no
CG12090	CG12090	CG12090	3L:1523411-1534034	Dcl	Inr	OK	17.7243	19.939	0.169862	0.506498	0.3769	0.665796	no
CG12091	CG12091	CG12091	3L:1534928-1536831	Dcl	Inr	OK	60.9838	74.0286	0.279658	0.880429	0.12545	0.350784	no
CG12093	CG12093	CG12093	3L:2772559-2774001	Dcl	Inr	OK	34.8476	39.5789	0.183675	0.467445	0.4173	0.702074	no
CG12096	CG12096	CG12096	X:13053738-13055732	Dcl	Inr	OK	27.3415	28.9309	0.081522	0.221244	0.69745	0.889878	no
CG12099	CG12099	CG12099	3L:1555362-1568608	Dcl	Inr	OK	37.2478	75.035	1.01041	2.59527	5e-05	0.000654523	yes
CG12104	CG12104	CG12104	3L:1600941-1602718	Dcl	Inr	OK	27.1378	24.7144	-0.13495	-0.316631	0.5777	0.821395	no
CG12105	CG12105	CG12105	3L:1602953-1617355	Dcl	Inr	NOTEST	0.0521515	0.0481896	-0.113988	0	1	1	no
CG12106	CG12106	CG12106	X:9087974-9090494	Dcl	Inr	OK	9.4284	9.8243	0.0593425	0.0793822	0.8909	0.963315	no
CG12107	CG12107	CG12107	2R:3561950-3563857	Dcl	Inr	OK	86.0102	73.8036	-0.220816	-0.478049	0.4103	0.696337	no
CG12111	CG12111	CG12111	X:8464284-8464968	Dcl	Inr	NOTEST	0.0997201	0.11338	0.185206	0	1	1	no
CG12112	CG12112	CG12112	X:8452909-8454225	Dcl	Inr	OK	25.098	22.6496	-0.148084	-0.326209	0.5736	0.818618	no
CG12115	CG12115	CG12115	X:9083355-9084614	Dcl	Inr	NOTEST	0.0682707	0.093864	0.459307	0	1	1	no
CG12116	CG12116	CG12116	X:8359722-8377918	Dcl	Inr	OK	36.1337	11.28	-1.67958	-3.43389	5e-05	0.000654523	yes
CG12118	CG12118	CG12118	X:9087974-9090494	Dcl	Inr	OK	21.1956	21.1847	-0.000739292	-0.00152091	0.99805	0.999333	no
CG12119	CG12119	CG12119	X:9100152-9104580	Dcl	Inr	OK	0.0881459	0.727784	3.04554	2.07146	0.00235	0.0176677	yes
CG12121	CG12121	CG12121	X:9121169-9126406	Dcl	Inr	OK	42.6932	42.4783	-0.00727888	-0.0229755	0.96895	0.988421	no
CG12123	CG12123	CG12123	X:8335279-8336374	Dcl	Inr	OK	25.4387	24.0425	-0.0814381	-0.166685	0.76855	0.920691	no
CG12125	CG12125	CG12125	X:8327949-8330833	Dcl	Inr	OK	20.9902	21.3553	0.0248741	0.0690413	0.90505	0.967121	no
CG12126	CG12126	CG12126	2R:4150178-4150783	Dcl	Inr	NOTEST	0	0	0	0	1	1	no
CG12128	CG12128	CG12128	2R:5914345-5920393	Dcl	Inr	OK	29.9618	30.3597	0.0190331	0.0367401	0.9491	0.981778	no
CG12129	CG12129	CG12129	2R:5920798-5922203	Dcl	Inr	OK	38.3661	43.8171	0.191662	0.51839	0.3734	0.662811	no
CG1213	CG1213	CG1213	3R:1666907-1672290	Dcl	Inr	NOTEST	0.0464045	0.187739	2.01639	0	1	1	no
CG12130	CG12130	CG12130	2R:5846623-5852567	Dcl	Inr	OK	64.5232	53.8981	-0.259583	-0.719047	0.2092	0.477765	no
CG12133	CG12133	CG12133	2R:5854736-5855941	Dcl	Inr	NOTEST	0.0143428	0	#NAME?	0	1	1	no
CG12134	CG12134	CG12134	2R:5858653-5860295	Dcl	Inr	OK	48.4154	38.4487	-0.332531	-0.961146	0.0916	0.284176	no
CG12140	CG12140	CG12140	2R:5798397-5800993	Dcl	Inr	OK	38.147	37.3136	-0.0318696	-0.0970917	0.86695	0.955346	no
CG12147	CG12147	CG12147	3R:1240274-1283322	Dcl	Inr	NOTEST	0	0	0	0	1	1	no
CG12155	CG12155	CG12155	X:7622791-7625762	Dcl	Inr	OK	28.598	26.3164	-0.119951	-0.357262	0.5328	0.793077	no
CG12158	CG12158	CG12158	2R:5250075-5250411	Dcl	Inr	NOTEST	0	0	0	0	1	1	no
CG12159	CG12159	CG12159	2R:3802533-3803968	Dcl	Inr	OK	62.3441	74.5231	0.257433	0.653768	0.25485	0.534947	no
CG12162	CG12162	CG12162	3R:1293514-1296382	Dcl	Inr	OK	17.6835	19.7019	0.15593	0.284178	0.62515	0.851058	no
CG12163	CG12163	CG12163	3R:1063372-1077468	Dcl	Inr	OK	206.12	200.829	-0.0375168	-0.117849	0.8395	0.946355	no
CG12164	CG12164	CG12164	2R:3198912-3200855	Dcl	Inr	OK	2.43549	7.80709	1.68057	2.19234	0.00095	0.00840002	yes
CG12170	CG12170	CG12170	3R:1462958-1464379	Dcl	Inr	OK	13.9172	17.8957	0.362738	0.720042	0.21575	0.486355	no
CG12171	CG12171	CG12171	3R:1459345-1461346	Dcl	Inr	OK	54.1538	45.7644	-0.242836	-0.653231	0.2513	0.531369	no
CG12173	CG12173	CG12173	3R:1081165-1082423	Dcl	Inr	OK	101.609	92.7597	-0.131464	-0.386967	0.49695	0.767693	no
CG12177	CG12177	CG12177	X:13571931-13574429	Dcl	Inr	OK	6.0636	2.6508	-1.19375	-1.50017	0.016	0.0806286	no
CG12179	CG12179	CG12179	X:4525084-4530028	Dcl	Inr	OK	7.74527	7.048	-0.136102	-0.342976	0.5495	0.80392	no
CG1218	CG1218	CG1218	3R:1617607-1620053	Dcl	Inr	OK	44.6327	32.9681	-0.437031	-1.01243	0.07825	0.256203	no
CG12182	CG12182	CG12182	3L:2595812-2600242	Dcl	Inr	OK	10.7257	14.2532	0.410216	0.868658	0.12955	0.357975	no
CG12184	CG12184	CG12184	X:4521412-4524969	Dcl	Inr	NOTEST	0.3657	0.338034	-0.113491	0	1	1	no
CG12187	CG12187	CG12187	3L:2670602-2689687	Dcl	Inr	NOTEST	0.00591338	0.0818778	3.79142	0	1	1	no
CG12194	CG12194	CG12194	2L:4839218-4841465	Dcl	Inr	NOTEST	0.0122503	0.0593601	2.27668	0	1	1	no
CG12200	CG12200	CG12200	X:19368177-19373345	Dcl	Inr	OK	0.586365	0.409196	-0.519008	-0.119809	0.7786	0.924655	no
CG12201	CG12201	CG12201	3R:7797415-7798627	Dcl	Inr	OK	0.147684	0.492079	1.73638	1.0982	0.07585	0.250841	no
CG12203	CG12203	CG12203	X:19386455-19388434	Dcl	Inr	OK	89.7442	83.914	-0.0969068	-0.241723	0.66525	0.8743	no
CG12204	CG12204	CG12204	X:19386455-19388434	Dcl	Inr	OK	10.6091	28.671	1.43429	2.14704	0.0015	0.0122249	yes
CG12206	CG12206	CG12206	X:3359769-3368553	Dcl	Inr	OK	29.6391	21.7042	-0.449529	-1.31421	0.0216	0.101167	no
CG12207	CG12207	CG12207	3R:10114793-10127995	Dcl	Inr	OK	43.266	48.6084	0.16797	0.51077	0.3702	0.659928	no
CG12209	CG12209	CG12209	2R:6128373-6134977	Dcl	Inr	NOTEST	0.118643	0.0384691	-1.62485	0	1	1	no
CG12213	CG12213	CG12213	3R:7791011-7793236	Dcl	Inr	OK	42.6223	53.857	0.337525	1.0444	0.06775	0.232381	no
CG12214	CG12214	CG12214	2R:6029844-6079899	Dcl	Inr	OK	8.64692	15.5739	0.84887	1.59168	0.0068	0.0413908	yes
CG12219	CG12219	CG12219	X:6193083-6195303	Dcl	Inr	OK	15.3327	13.7767	-0.154373	-0.358363	0.53045	0.791466	no
CG12224	CG12224	CG12224	3R:7806553-7807743	Dcl	Inr	OK	12.1898	7.37527	-0.724906	-1.07857	0.05975	0.213526	no
CG12229	CG12229	CG12229	3L:17426969-17431071	Dcl	Inr	OK	0.819374	0.832898	0.0236175	0.0114545	0.9617	0.986092	no
CG12231	CG12231	CG12231	X:19425064-19425775	Dcl	Inr	NOTEST	0	0	0	0	1	1	no
CG12236	CG12236	CG12236	X:5802157-5810826	Dcl	Inr	OK	14.107	14.7483	0.0641309	0.0741366	0.8946	0.964192	no
CG12237	CG12237	CG12237	X:19535222-19536899	Dcl	Inr	OK	70.9991	89.3174	0.33114	1.03566	0.07135	0.240521	no
CG12239	CG12239	CG12239	X:5686179-5688576	Dcl	Inr	NOTEST	0.00947249	0.0365877	1.94954	0	1	1	no
CG12241	CG12241	CG12241	3R:11044983-11048849	Dcl	Inr	OK	22.0959	21.1604	-0.0624137	-0.150166	0.7951	0.930892	no
CG12253	CG12253	CG12253	2L:10987816-10989241	Dcl	Inr	OK	33.5275	30.6157	-0.131069	-0.31765	0.5786	0.821977	no
CG12256	CG12256	CG12256	3R:8051003-8052061	Dcl	Inr	OK	1.7185	3.54945	1.04645	0.9497	0.11335	0.328017	no
CG12259	CG12259	CG12259	3R:23745551-23746793	Dcl	Inr	OK	21.1064	21.4286	0.021856	0.0529181	0.9244	0.973775	no
CG12262	CG12262	CG12262	3L:7643682-7752224	Dcl	Inr	OK	184.992	168.66	-0.133345	-0.300224	0.6041	0.838121	no
CG12263	CG12263	CG12263	2R:14313934-14317838	Dcl	Inr	OK	27.1583	27.4001	0.0127859	0.038994	0.94535	0.980615	no
CG12264	CG12264	CG12264	2L:11999653-12002276	Dcl	Inr	OK	45.3442	31.0451	-0.54655	-1.24324	0.03065	0.131478	no
CG12267	CG12267	CG12267	3R:8286135-8288140	Dcl	Inr	OK	16.6348	17.9211	0.107462	0.246669	0.66835	0.875626	no
CG12268	CG12268	CG12268	3R:19769349-19774141	Dcl	Inr	OK	35.1342	46.0313	0.38974	1.12397	0.052	0.193733	no
CG12269	CG12269	CG12269	3R:14804022-14804531	Dcl	Inr	OK	0.762615	0.917103	0.266129	0.184921	0.7335	0.906643	no
CG1227	CG1227	CG1227	3R:3073872-3075457	Dcl	Inr	OK	10.9663	12.2782	0.163015	0.303368	0.5908	0.829419	no
CG12272	CG12272	CG12272	3L:16115121-16119152	Dcl	Inr	OK	8.57839	9.87584	0.203197	0.50631	0.3814	0.670275	no
CG12278	CG12278	CG12278	3R:16869814-16871533	Dcl	Inr	NOTEST	0.0247441	0	#NAME?	0	1	1	no
CG12279	CG12279	CG12279	3R:8530815-8538021	Dcl	Inr	OK	119.53	105.558	-0.17933	-0.38647	0.50095	0.770663	no
CG12288	CG12288	CG12288	2L:16889002-16917052	Dcl	Inr	OK	28.3629	21.5304	-0.397635	-0.49642	0.3902	0.678386	no
CG12289	CG12289	CG12289	3L:11450175-11451570	Dcl	Inr	NOTEST	0	0	0	0	1	1	no
CG12290	CG12290	CG12290	3R:22055973-22059051	Dcl	Inr	OK	0.515793	0.331008	-0.639927	-0.553706	0.3328	0.623687	no
CG12299	CG12299	CG12299	2L:10736318-10740762	Dcl	Inr	OK	30.6632	42.3262	0.465041	1.46707	0.011	0.0603325	no
CG12301	CG12301	CG12301	3L:15573941-15576473	Dcl	Inr	OK	16.7777	16.8086	0.00265566	0.0074287	0.9907	0.996341	no
CG12304	CG12304	CG12304	3L:15576742-15578447	Dcl	Inr	OK	119.354	126.028	0.0784944	0.245293	0.6693	0.875923	no
CG12307	CG12307	CG12307	2L:11651330-11652010	Dcl	Inr	NOTEST	0	0	0	0	1	1	no
CG12309	CG12309	CG12309	2R:6608832-6616695	Dcl	Inr	NOTEST	0.0668554	0.257897	1.94768	0	1	1	no
CG1231	CG1231	CG1231	3L:356421-357664	Dcl	Inr	NOTEST	0.193733	0.113284	-0.77412	0	1	1	no
CG12310	CG12310	CG12310	3L:15007794-15058077	Dcl	Inr	OK	3.33158	26.5154	2.99256	2.37782	0.0004	0.00406403	yes
CG12316	CG12316	CG12316	3L:15124607-15130029	Dcl	Inr	OK	8.47399	8.26109	-0.03671	-0.0947892	0.87035	0.956366	no
CG12320	CG12320	CG12320	3R:14076835-14078450	Dcl	Inr	OK	20.5479	20.2676	-0.0198183	-0.0405813	0.94055	0.979292	no
CG12321	CG12321	CG12321	3R:14009377-14014384	Dcl	Inr	OK	75.8967	66.8978	-0.182078	-0.407595	0.47575	0.750648	no
CG12325	CG12325	CG12325	2R:6711104-6721741	Dcl	Inr	OK	23.414	18.274	-0.357582	-1.03598	0.06865	0.234305	no
CG1233	CG1233	CG1233	3L:361477-366437	Dcl	Inr	OK	10.3842	10.2529	-0.0183678	-0.0482196	0.93615	0.977713	no
CG12333	CG12333	CG12333	3R:14216038-14230448	Dcl	Inr	OK	6.45735	7.93199	0.296739	0.233787	0.6853	0.883573	no
CG12338	CG12338	CG12338	2R:6617079-6618419	Dcl	Inr	OK	10.2153	14.5563	0.510915	0.843123	0.1422	0.379977	no
CG1234	CG1234	CG1234	3R:3069895-3072717	Dcl	Inr	OK	37.9652	34.076	-0.155924	-0.4836	0.3985	0.685764	no
CG12340	CG12340	CG12340	2R:6687923-6696430	Dcl	Inr	OK	29.4376	24.9282	-0.239881	-0.772218	0.1741	0.427676	no
CG12341	CG12341	CG12341	2R:6698598-6700835	Dcl	Inr	OK	14.3434	17.4675	0.284288	0.475042	0.40735	0.69378	no
CG12343	CG12343	CG12343	2R:6709175-6710826	Dcl	Inr	OK	67.7263	56.3812	-0.264501	-0.534423	0.34575	0.636625	no
CG12344	CG12344	CG12344	2R:6711104-6721741	Dcl	Inr	OK	0.773729	0.884026	0.192261	0.0979451	0.87285	0.957191	no
CG12347	CG12347	CG12347	3R:13700762-13734462	Dcl	Inr	NOTEST	0	0.0272977	inf	0	1	1	no
CG12355	CG12355	CG12355	3L:15486063-15491155	Dcl	Inr	NOTEST	0	0.0411813	inf	0	1	1	no
CG1236	CG1236	CG1236	3R:1562465-1568168	Dcl	Inr	OK	87.449	62.0507	-0.494995	-1.10316	0.0535	0.197432	no
CG12360	CG12360	CG12360	3R:8852746-8856372	Dcl	Inr	OK	53.2403	42.7249	-0.317441	-0.984829	0.08665	0.273986	no
CG12362	CG12362	CG12362	3L:10405915-10407877	Dcl	Inr	NOTEST	0	0.00862363	inf	0	1	1	no
CG12370	CG12370	CG12370	2R:8361948-8394841	Dcl	Inr	OK	3.1619	2.69366	-0.231225	-0.183731	0.7421	0.910836	no
CG12374	CG12374	CG12374	2R:8649616-8651330	Dcl	Inr	OK	0.164955	0.549813	1.73687	1.21481	0.0677	0.232253	no
CG12375	CG12375	CG12375	2L:8124328-8126876	Dcl	Inr	OK	17.3337	19.0369	0.135219	0.27035	0.63305	0.855974	no
CG12376	CG12376	CG12376	2R:4589339-4592007	Dcl	Inr	NOTEST	0	0	0	0	1	1	no
CG12377	CG12377	CG12377	3L:22496093-22498333	Dcl	Inr	NOTEST	0	0	0	0	1	1	no
CG12379	CG12379	CG12379	X:15626214-15627972	Dcl	Inr	OK	17.5978	17.6683	0.00576909	0.00722521	0.9909	0.996448	no
CG12384	CG12384	CG12384	2R:7245404-7246658	Dcl	Inr	OK	383.654	404.351	0.0758026	0.243013	0.6679	0.875431	no
CG1239	CG1239	CG1239	3R:1559262-1562118	Dcl	Inr	OK	12.4391	14.9096	0.261358	0.338205	0.5494	0.803901	no
CG12391	CG12391	CG12391	2R:7035101-7037561	Dcl	Inr	OK	53.596	51.7101	-0.0516768	-0.165937	0.7694	0.920832	no
CG12393	CG12393	CG12393	2L:6046645-6050474	Dcl	Inr	OK	32.3687	32.9443	0.0254313	0.0505975	0.9293	0.975402	no
CG12395	CG12395	CG12395	X:15955934-15956888	Dcl	Inr	NOTEST	0	0	0	0	1	1	no
CG12398	CG12398	CG12398	X:14733410-14827616	Dcl	Inr	NOTEST	0.0179721	0.0382192	1.08854	0	1	1	no
CG1240	CG1240	CG1240	3L:2766995-2768399	Dcl	Inr	OK	438.534	430.812	-0.0256313	-0.0786004	0.88965	0.963082	no
CG12400	CG12400	CG12400	2L:3145124-3145719	Dcl	Inr	OK	217.122	265.229	0.288732	0.817967	0.15525	0.398513	no
CG12402	CG12402	CG12402	3R:9930594-9933878	Dcl	Inr	NOTEST	0.142174	0.310861	1.12861	0	1	1	no
CG12404	CG12404	CG12404	2L:12993747-13000631	Dcl	Inr	OK	80.9882	78.4752	-0.0454752	-0.135457	0.8137	0.938262	no
CG12413	CG12413	CG12413	3R:24367995-24370524	Dcl	Inr	OK	6.64522	7.87817	0.245543	0.473671	0.40095	0.688245	no
CG12419	CG12419	CG12419	3R:5700402-5814598	Dcl	Inr	OK	0.751261	1.20844	0.685754	0.0810495	0.71655	0.898837	no
CG12420	CG12420	CG12420	3R:6048434-6050432	Dcl	Inr	NOTEST	0	0	0	0	1	1	no
CG12424	CG12424	CG12424	2R:10850818-10868089	Dcl	Inr	OK	68.2209	73.2327	0.102274	0.330239	0.56475	0.813125	no
CG12426	CG12426	CG12426	3R:23697222-23698112	Dcl	Inr	NOTEST	0	0	0	0	1	1	no
CG12428	CG12428	CG12428	3R:23525985-23532468	Dcl	Inr	OK	16.2647	11.501	-0.499979	-0.791917	0.1821	0.439382	no
CG12432	CG12432	CG12432	X:17426860-17428651	Dcl	Inr	OK	8.07237	5.71895	-0.497242	-0.849119	0.12835	0.356012	no
CG12433	CG12433	CG12433	X:16916336-16917978	Dcl	Inr	NOTEST	0	0	0	0	1	1	no
CG12436	CG12436	CG12436	3L:16522606-16523733	Dcl	Inr	NOTEST	0.03439	0	#NAME?	0	1	1	no
CG12438	CG12438	CG12438	2L:8752304-8753209	Dcl	Inr	NOTEST	0	0	0	0	1	1	no
CG12439	CG12439	CG12439	2L:9077120-9077988	Dcl	Inr	NOTEST	0	0	0	0	1	1	no
CG12442	CG12442	CG12442	2R:8587585-8588356	Dcl	Inr	NOTEST	0	0	0	0	1	1	no
CG12446	CG12446	CG12446	X:22211122-22213771	Dcl	Inr	NOTEST	0	0	0	0	1	1	no
CG12448	CG12448	CG12448	2L:15905133-15962432	Dcl	Inr	NOTEST	0	0	0	0	1	1	no
CG12455	CG12455	CG12455	2L:16231476-16241432	Dcl	Inr	NOTEST	0.242329	0.304	0.327107	0	1	1	no
CG1246	CG1246	CG1246	3L:2648049-2651834	Dcl	Inr	OK	0.513142	0.761525	0.569534	0.242422	0.77175	0.92143	no
CG12460	CG12460	CG12460	3L:24527188-24528567	Dcl	Inr	OK	2.20977	1.47308	-0.585061	-0.561006	0.31785	0.607848	no
CG12464	CG12464	CG12464	2R:9496177-9496683	Dcl	Inr	NOTEST	0	0	0	0	1	1	no
CG12470	CG12470	CG12470	X:173735-364670	Dcl	Inr	NOTEST	0.0707482	0.0742503	0.0697025	0	1	1	no
CG12477	CG12477	CG12477	3L:18714992-18716372	Dcl	Inr	NOTEST	0	0.0363791	inf	0	1	1	no
CG12479	CG12479	CG12479	X:14045611-14046039	Dcl	Inr	NOTEST	0.0847032	0	#NAME?	0	1	1	no
CG12480	CG12480	CG12480	X:14063645-14065588	Dcl	Inr	NOTEST	0	0.00813605	inf	0	1	1	no
CG12481	CG12481	CG12481	X:14081285-14081874	Dcl	Inr	OK	22.3849	19.2287	-0.219265	-0.335197	0.54735	0.80275	no
CG12483	CG12483	CG12483	3L:97618-98371	Dcl	Inr	NOTEST	0	0	0	0	1	1	no
CG12484	CG12484	CG12484	2R:16311839-16366459	Dcl	Inr	NOTEST	0.0271069	0.0599642	1.14544	0	1	1	no
CG12486	CG12486	CG12486	3L:15844416-15892020	Dcl	Inr	NOTEST	0	0	0	0	1	1	no
CG12488	CG12488	CG12488	2R:8592678-8640441	Dcl	Inr	OK	10.1761	9.26627	-0.135128	-0.354347	0.53535	0.794595	no
CG12490	CG12490	CG12490	2R:18722169-18724224	Dcl	Inr	NOTEST	0	0	0	0	1	1	no
CG12491	CG12491	CG12491	2R:19638207-19638824	Dcl	Inr	NOTEST	0	0	0	0	1	1	no
CG12493	CG12493	CG12493	3L:4692783-4796249	Dcl	Inr	NOTEST	0.16293	0.24466	0.586527	0	1	1	no
CG12496	CG12496	CG12496	X:2303389-2304932	Dcl	Inr	NOTEST	0.0499794	0.0866128	0.793246	0	1	1	no
CG12498	CG12498	CG12498	X:2703913-2704879	Dcl	Inr	NOTEST	0	0	0	0	1	1	no
CG12499	CG12499	CG12499	3R:18266022-18272254	Dcl	Inr	OK	12.8101	11.4636	-0.160226	-0.477437	0.40345	0.690627	no
CG12502	CG12502	CG12502	3L:865395-870895	Dcl	Inr	NOTEST	0.0204165	0	#NAME?	0	1	1	no
CG12506	CG12506	CG12506	2L:773574-774020	Dcl	Inr	NOTEST	0	0.155834	inf	0	1	1	no
CG12507	CG12507	CG12507	X:16159412-16160527	Dcl	Inr	NOTEST	0.0204364	0.183563	3.16706	0	1	1	no
CG12508	CG12508	CG12508	2L:19969483-20017282	Dcl	Inr	OK	1.63987	1.3908	-0.237668	-0.0326114	0.88235	0.960521	no
CG12511	CG12511	CG12511	2L:5678637-5679223	Dcl	Inr	NOTEST	0	0	0	0	1	1	no
CG12512	CG12512	CG12512	2L:5339131-5342349	Dcl	Inr	OK	0.522825	0.308373	-0.761653	-0.533517	0.33335	0.6244	no
CG12516	CG12516	CG12516	3R:24129352-24130327	Dcl	Inr	NOTEST	0	0	0	0	1	1	no
CG12517	CG12517	CG12517	2L:10870239-10870656	Dcl	Inr	NOTEST	0.154744	0.131591	-0.233823	0	1	1	no
CG12519	CG12519	CG12519	3L:19465592-19466152	Dcl	Inr	OK	10.5684	15.7101	0.57193	0.583759	0.31945	0.60979	no
CG12520	CG12520	CG12520	3L:12894474-12895674	Dcl	Inr	NOTEST	0.0720596	0.0307029	-1.23082	0	1	1	no
CG12521	CG12521	CG12521	3L:11840434-11840903	Dcl	Inr	NOTEST	0	0	0	0	1	1	no
CG12522	CG12522	CG12522	3L:11101362-11101776	Dcl	Inr	NOTEST	0.12192	0	#NAME?	0	1	1	no
CG12523	CG12523	CG12523	3L:10794291-10795201	Dcl	Inr	NOTEST	0.0244373	0	#NAME?	0	1	1	no
CG12531	CG12531	CG12531	X:19613575-19620775	Dcl	Inr	NOTEST	0.00550914	0.00663863	0.269057	0	1	1	no
CG12535	CG12535	CG12535	X:3286518-3342976	Dcl	Inr	NOTEST	0.251451	0.157738	-0.672743	0	1	1	no
CG12538	CG12538	CG12538	3R:9348672-9349257	Dcl	Inr	NOTEST	0	0	0	0	1	1	no
CG12539	CG12539	CG12539	X:14733410-14827616	Dcl	Inr	OK	1.20242	1.03647	-0.214259	-0.10171	0.8944	0.964165	no
CG12540	CG12540	CG12540	X:14390169-14391275	Dcl	Inr	NOTEST	0.0326119	0.0250404	-0.381138	0	1	1	no
CG12541	CG12541	CG12541	X:6916417-6960085	Dcl	Inr	NOTEST	0.315709	0.179361	-0.815725	0	1	1	no
CG12546	CG12546	CG12546	3L:22686411-22686905	Dcl	Inr	NOTEST	0	0	0	0	1	1	no
CG12547	CG12547	CG12547	2R:673802-676143	Dcl	Inr	OK	84.7311	103.845	0.293468	0.944779	0.09815	0.297648	no
CG12551	CG12551	CG12551	2R:1808437-1808752	Dcl	Inr	OK	4.58167	3.85978	-0.247355	-0.197956	0.717	0.898869	no
CG12558	CG12558	CG12558	3R:24616243-24617183	Dcl	Inr	NOTEST	0	0	0	0	1	1	no
CG12560	CG12560	CG12560	2L:8008320-8009477	Dcl	Inr	OK	3.68978	2.60946	-0.499781	-0.486126	0.406	0.692804	no
CG12567	CG12567	CG12567	2L|NW_001848855.1:19632-32995	Dcl	Inr	NOTEST	0	0	0	0	1	1	no
CG12576	CG12576	CG12576	X:21875566-21883923	Dcl	Inr	OK	45.1483	43.4047	-0.0568197	-0.16534	0.7757	0.923214	no
CG12581	CG12581	CG12581	3R:379-10200	Dcl	Inr	OK	147.19	132.347	-0.153352	-0.488153	0.39465	0.682154	no
CG12582	CG12582	CG12582	3R:23028-54971	Dcl	Inr	OK	61.1234	57.4873	-0.0884821	-0.202546	0.72635	0.903216	no
CG12589	CG12589	CG12589	3R:962778-963295	Dcl	Inr	NOTEST	0	0	0	0	1	1	no
CG12590	CG12590	CG12590	3R:976629-995849	Dcl	Inr	NOTEST	0.193644	0.0559228	-1.7919	0	1	1	no
CG12592	CG12592	CG12592	3R:6164124-6166594	Dcl	Inr	OK	0.901744	0.718197	-0.328338	-0.322151	0.58815	0.827506	no
CG12594	CG12594	CG12594	3R:7547525-7558201	Dcl	Inr	NOTEST	0	0.00386426	inf	0	1	1	no
CG12602	CG12602	CG12602	2L:11738951-11744161	Dcl	Inr	NOTEST	0.0226207	0	#NAME?	0	1	1	no
CG12605	CG12605	CG12605	3L:3956840-3964771	Dcl	Inr	NOTEST	0	0.018346	inf	0	1	1	no
CG12607	CG12607	CG12607	3L:4446574-4448064	Dcl	Inr	NOTEST	0.276191	0.200946	-0.458855	0	1	1	no
CG12608	CG12608	CG12608	X:15236889-15238654	Dcl	Inr	OK	34.8184	29.6245	-0.233059	-0.660677	0.2553	0.535526	no
CG12609	CG12609	CG12609	X:18640401-18642339	Dcl	Inr	NOTEST	0	0.00853561	inf	0	1	1	no
CG12617	CG12617	CG12617	2L:20294706-20295320	Dcl	Inr	NOTEST	0	0	0	0	1	1	no
CG12620	CG12620	CG12620	2L:17087640-17088824	Dcl	Inr	NOTEST	0	0	0	0	1	1	no
CG12636	CG12636	CG12636	2L:14724657-14730001	Dcl	Inr	NOTEST	0	0	0	0	1	1	no
CG12637	CG12637	CG12637	X:10523347-10603712	Dcl	Inr	NOTEST	0	0	0	0	1	1	no
CG12640	CG12640	CG12640	X:10304419-10348928	Dcl	Inr	NOTEST	0	0	0	0	1	1	no
CG12641	CG12641	CG12641	X:10229916-10241827	Dcl	Inr	NOTEST	0.0715988	0.10097	0.495923	0	1	1	no
CG12643	CG12643	CG12643	X:10158256-10159290	Dcl	Inr	OK	88.395	157.514	0.833445	2.54076	5e-05	0.000654523	yes
CG12644	CG12644	CG12644	X:10052842-10053124	Dcl	Inr	NOTEST	0.149533	0.149955	0.00407119	0	1	1	no
CG12645	CG12645	CG12645	X:10047644-10049044	Dcl	Inr	OK	0.417582	0.705391	0.756366	0.549534	0.29	0.576403	no
CG1265	CG1265	CG1265	3L:4254773-4259152	Dcl	Inr	OK	83.8699	59.9448	-0.484519	-0.924368	0.1067	0.315073	no
CG12655	CG12655	CG12655	X:19852421-19853421	Dcl	Inr	NOTEST	0.369006	0.423358	0.198235	0	1	1	no
CG12659	CG12659	CG12659	X:8482856-8495264	Dcl	Inr	OK	23.9179	26.4085	0.142914	0.131816	0.8211	0.940769	no
CG12661	CG12661	CG12661	X:8801100-8947352	Dcl	Inr	NOTEST	0	0	0	0	1	1	no
CG12662	CG12662	CG12662	X:8801100-8947352	Dcl	Inr	NOTEST	0.132923	0.0444122	-1.58157	0	1	1	no
CG12672	CG12672	CG12672	X:17823079-17957278	Dcl	Inr	NOTEST	0	0.00852136	inf	0	1	1	no
CG12674	CG12674	CG12674	2L:2058858-2109878	Dcl	Inr	NOTEST	0	0.0295358	inf	0	1	1	no
CG12679	CG12679	CG12679	X:20246790-20247549	Dcl	Inr	NOTEST	0	0	0	0	1	1	no
CG1268	CG1268	CG1268	3L:4262699-4263464	Dcl	Inr	NOTEST	0.175272	0.392342	1.16252	0	1	1	no
CG12680	CG12680	CG12680	X:4891571-4892219	Dcl	Inr	NOTEST	0.0332067	0.0393507	0.244915	0	1	1	no
CG12681	CG12681	CG12681	X:4769702-4771296	Dcl	Inr	NOTEST	0	0	0	0	1	1	no
CG12682	CG12682	CG12682	X:4720006-4720866	Dcl	Inr	NOTEST	0	0	0	0	1	1	no
CG12684	CG12684	CG12684	X:4465023-4465962	Dcl	Inr	NOTEST	0	0	0	0	1	1	no
CG12688	CG12688	CG12688	X:4275504-4277202	Dcl	Inr	OK	5.73373	3.40004	-0.75392	-0.656467	0.25375	0.533732	no
CG12689	CG12689	CG12689	X:7479473-7480043	Dcl	Inr	NOTEST	0	0	0	0	1	1	no
CG12691	CG12691	CG12691	X:4160129-4160702	Dcl	Inr	NOTEST	0	0	0	0	1	1	no
CG12692	CG12692	CG12692	X:4194184-4196379	Dcl	Inr	NOTEST	0	0	0	0	1	1	no
CG12693	CG12693	CG12693	X:4216658-4256487	Dcl	Inr	NOTEST	0	0	0	0	1	1	no
CG12698	CG12698	CG12698	X:15900179-15902758	Dcl	Inr	NOTEST	0.00725371	0.0171123	1.23824	0	1	1	no
CG12699	CG12699	CG12699	2R:13134034-13134888	Dcl	Inr	NOTEST	0.0586227	0	#NAME?	0	1	1	no
CG12702	CG12702	CG12702	X:19644832-19656356	Dcl	Inr	OK	23.0242	18.9413	-0.281618	-0.678883	0.23915	0.516929	no
CG12703	CG12703	CG12703	X:19644832-19656356	Dcl	Inr	OK	16.151	14.159	-0.189905	-0.366883	0.52075	0.78513	no
CG12708	CG12708	CG12708	X:15569533-15571770	Dcl	Inr	OK	16.7288	13.8093	-0.276695	-0.604855	0.29605	0.583269	no
CG1271	CG1271	CG1271	3L:3052513-3054907	Dcl	Inr	OK	3.55164	4.29649	0.274673	0.368103	0.5393	0.797396	no
CG12713	CG12713	CG12713	3L:15825559-15828486	Dcl	Inr	OK	6.94183	14.6248	1.07503	1.11584	0.0591	0.211779	no
CG12714	CG12714	CG12714	X:13005392-13008469	Dcl	Inr	OK	9.12055	8.4238	-0.114649	-0.172917	0.75975	0.917786	no
CG12715	CG12715	CG12715	X:12930021-12970156	Dcl	Inr	OK	0.180264	1.98303	3.45952	2.77816	0.0005	0.00489472	yes
CG12716	CG12716	CG12716	X:12868817-12870264	Dcl	Inr	NOTEST	0	0	0	0	1	1	no
CG12717	CG12717	CG12717	X:12654910-12657638	Dcl	Inr	OK	8.26625	8.5007	0.040349	0.0872422	0.87975	0.959505	no
CG12721	CG12721	CG12721	X:11966040-11966859	Dcl	Inr	NOTEST	0.0174611	0.0953076	2.44845	0	1	1	no
CG12723	CG12723	CG12723	X:13083675-13085915	Dcl	Inr	NOTEST	0.0929177	0.0213299	-2.12308	0	1	1	no
CG12725	CG12725	CG12725	X:13295871-13296896	Dcl	Inr	NOTEST	0.125433	0.105132	-0.254713	0	1	1	no
CG12728	CG12728	CG12728	X:5836640-5838655	Dcl	Inr	OK	10.799	12.9325	0.260102	0.51114	0.3632	0.65403	no
CG12729	CG12729	CG12729	X:5739312-5740139	Dcl	Inr	NOTEST	0	0	0	0	1	1	no
CG1273	CG1273	CG1273	3L:4263720-4277782	Dcl	Inr	OK	13.9097	7.86193	-0.823136	-2.17171	0.0002	0.00224811	yes
CG12730	CG12730	CG12730	X:5411293-5412803	Dcl	Inr	OK	48.2593	48.4993	0.00715829	0.0189027	0.9744	0.990613	no
CG12734	CG12734	CG12734	3L:3178933-3186549	Dcl	Inr	OK	19.8974	18.501	-0.104973	-0.329763	0.565	0.813231	no
CG12736	CG12736	CG12736	2R:3387659-3397959	Dcl	Inr	OK	23.3959	27.4904	0.232671	0.385788	0.5002	0.770002	no
CG12744	CG12744	CG12744	2R:5762788-5769858	Dcl	Inr	OK	21.4056	15.9646	-0.423113	-0.427657	0.4491	0.729468	no
CG12746	CG12746	CG12746	3R:1390592-1393157	Dcl	Inr	OK	13.6271	12.815	-0.0886425	-0.177634	0.75605	0.916059	no
CG1275	CG1275	CG1275	3L:2252743-2257409	Dcl	Inr	OK	45.9593	30.1937	-0.606106	-1.57442	0.0081	0.0474289	yes
CG12753	CG12753	CG12753	3R:12262601-12267382	Dcl	Inr	OK	22.7058	22.5878	-0.00751554	-0.0225128	0.9694	0.988607	no
CG12765	CG12765	CG12765	2R:9118087-9119170	Dcl	Inr	OK	19.7551	23.5276	0.25213	0.4935	0.39905	0.686411	no
CG12766	CG12766	CG12766	3L:3938623-3940084	Dcl	Inr	NOTEST	0.126273	0.0342235	-1.88349	0	1	1	no
CG12768	CG12768	CG12768	3L:22903590-22916632	Dcl	Inr	OK	1.84564	1.80841	-0.029399	-0.0320006	0.9546	0.983511	no
CG12769	CG12769	CG12769	2R:3941330-3953056	Dcl	Inr	NOTEST	0.375287	0.408617	0.122754	0	1	1	no
CG12772	CG12772	CG12772	X:8571095-8574751	Dcl	Inr	OK	7.22422	9.27195	0.36003	0.799515	0.1667	0.416644	no
CG12773	CG12773	CG12773	X:1243919-1248009	Dcl	Inr	OK	31.3513	33.4597	0.0938972	0.293838	0.606	0.839354	no
CG12780	CG12780	CG12780	2R:4439363-4439758	Dcl	Inr	NOTEST	0	0	0	0	1	1	no
CG12782	CG12782	CG12782	2R:19151791-19153057	Dcl	Inr	NOTEST	0	0	0	0	1	1	no
CG12783	CG12783	CG12783	3R:12437350-12439122	Dcl	Inr	NOTEST	0.0386742	0	#NAME?	0	1	1	no
CG12784	CG12784	CG12784	3R:11588836-11589286	Dcl	Inr	NOTEST	0	0	0	0	1	1	no
CG12788	CG12788	CG12788	X:19510239-19512562	Dcl	Inr	OK	22.0049	25.9428	0.237515	0.420625	0.4431	0.724426	no
CG12795	CG12795	CG12795	2L:3452450-3453596	Dcl	Inr	OK	16.5905	20.0839	0.275678	0.512862	0.35875	0.649635	no
CG12796	CG12796	CG12796	X:6718670-6732283	Dcl	Inr	NOTEST	0.124158	0.0885585	-0.487472	0	1	1	no
CG12807	CG12807	CG12807	3R:5823260-5826998	Dcl	Inr	NOTEST	0.0630508	0.07359	0.222996	0	1	1	no
CG12811	CG12811	CG12811	3R:5871297-5874289	Dcl	Inr	OK	40.0151	32.8935	-0.282742	-0.550585	0.33805	0.629352	no
CG12814	CG12814	CG12814	3R:5996876-6013742	Dcl	Inr	OK	61.2814	60.7826	-0.0117899	-0.037447	0.9457	0.980695	no
CG12817	CG12817	CG12817	3R:6048434-6050432	Dcl	Inr	NOTEST	0	0.0455554	inf	0	1	1	no
CG12818	CG12818	CG12818	3R:6157302-6158417	Dcl	Inr	OK	6.19299	6.48056	0.065483	0.0913679	0.87315	0.957369	no
CG12821	CG12821	CG12821	2R:3719671-3723579	Dcl	Inr	OK	10.5371	7.71613	-0.449525	-0.51459	0.36475	0.654795	no
CG12822	CG12822	CG12822	2R:3719671-3723579	Dcl	Inr	OK	20.612	26.7471	0.375903	0.857438	0.1368	0.370544	no
CG12824	CG12824	CG12824	2R:3677895-3678676	Dcl	Inr	NOTEST	0.205278	0.196813	-0.0607543	0	1	1	no
CG12825	CG12825	CG12825	2R:3676718-3677496	Dcl	Inr	OK	5.14687	2.50461	-1.03911	-0.865384	0.14	0.376397	no
CG12826	CG12826	CG12826	2R:3557831-3558608	Dcl	Inr	NOTEST	0	0.0257592	inf	0	1	1	no
CG12828	CG12828	CG12828	2R:3036792-3037142	Dcl	Inr	NOTEST	0	0	0	0	1	1	no
CG12831	CG12831	CG12831	2R:2960549-2961621	Dcl	Inr	NOTEST	0	0.110199	inf	0	1	1	no
CG12835	CG12835	CG12835	2R:2973818-3017312	Dcl	Inr	OK	0.782568	1.19717	0.613335	0.137051	0.72405	0.902223	no
CG12836	CG12836	CG12836	2R:2955751-2957322	Dcl	Inr	NOTEST	0.0203628	0	#NAME?	0	1	1	no
CG12842	CG12842	CG12842	2R:2926736-2927249	Dcl	Inr	OK	10.4621	21.3265	1.02747	0.97303	0.0903	0.281407	no
CG12848	CG12848	CG12848	2R:20650088-20650605	Dcl	Inr	OK	68.5625	82.8262	0.272669	0.549744	0.3427	0.633817	no
CG12849	CG12849	CG12849	2R:20685447-20686136	Dcl	Inr	NOTEST	0	0	0	0	1	1	no
CG12851	CG12851	CG12851	2R:20836169-20842004	Dcl	Inr	NOTEST	0.0993694	0.0730054	-0.444797	0	1	1	no
CG12853	CG12853	CG12853	2R:10817587-10822366	Dcl	Inr	NOTEST	0	0	0	0	1	1	no
CG12857	CG12857	CG12857	2R:10645556-10647099	Dcl	Inr	NOTEST	0.143791	0.0814227	-0.820469	0	1	1	no
CG12858	CG12858	CG12858	2R:10627870-10632834	Dcl	Inr	NOTEST	0.0240088	0.00959805	-1.32275	0	1	1	no
CG12859	CG12859	CG12859	2R:10644025-10645334	Dcl	Inr	OK	122.952	133.885	0.122901	0.264801	0.64175	0.861479	no
CG12860	CG12860	CG12860	2R:10553145-10554322	Dcl	Inr	NOTEST	0	0	0	0	1	1	no
CG12861	CG12861	CG12861	2R:10551750-10552856	Dcl	Inr	NOTEST	0	0	0	0	1	1	no
CG12862	CG12862	CG12862	2R:10527718-10528131	Dcl	Inr	NOTEST	0	0	0	0	1	1	no
CG12863	CG12863	CG12863	2R:10507299-10508817	Dcl	Inr	OK	10.5415	11.4654	0.121204	0.21154	0.71675	0.898869	no
CG12865	CG12865	CG12865	2R:10626223-10626793	Dcl	Inr	NOTEST	0	0	0	0	1	1	no
CG12866	CG12866	CG12866	2R:10555895-10559180	Dcl	Inr	NOTEST	0	0	0	0	1	1	no
CG12868	CG12868	CG12868	2R:10492051-10492840	Dcl	Inr	OK	20.5274	11.7146	-0.809251	-1.24793	0.03375	0.141311	no
CG12869	CG12869	CG12869	2R:10478707-10488702	Dcl	Inr	NOTEST	0.0198435	0.0614356	1.63041	0	1	1	no
CG1287	CG1287	CG1287	3R:3319818-3330808	Dcl	Inr	NOTEST	0	0	0	0	1	1	no
CG12877	CG12877	CG12877	3R:23532823-23536579	Dcl	Inr	OK	10.5079	12.0327	0.195487	0.519656	0.36595	0.655905	no
CG12879	CG12879	CG12879	3R:23519869-23522173	Dcl	Inr	OK	8.35538	8.103	-0.0442499	-0.074085	0.89415	0.964043	no
CG1288	CG1288	CG1288	3R:3033094-3034137	Dcl	Inr	NOTEST	0	0	0	0	1	1	no
CG12880	CG12880	CG12880	3R:23511351-23518514	Dcl	Inr	OK	143.131	130.503	-0.133253	-0.423731	0.4642	0.741296	no
CG12883	CG12883	CG12883	3R:23505012-23506058	Dcl	Inr	OK	7.91108	11.1023	0.488905	0.719217	0.2129	0.482725	no
CG12885	CG12885	CG12885	3R:23356034-23359655	Dcl	Inr	NOTEST	0.0185748	0.100738	2.43919	0	1	1	no
CG12895	CG12895	CG12895	2R:6324176-6324864	Dcl	Inr	OK	53.0547	69.9544	0.398934	0.887426	0.1244	0.348836	no
CG12896	CG12896	CG12896	2R:6314384-6315418	Dcl	Inr	OK	0.512618	0.652604	0.348325	0.260424	0.6615	0.872275	no
CG12898	CG12898	CG12898	2R:6211163-6304469	Dcl	Inr	NOTEST	0.0616645	0	#NAME?	0	1	1	no
CG12901	CG12901	CG12901	2R:6211163-6304469	Dcl	Inr	NOTEST	0	0	0	0	1	1	no
CG12902	CG12902	CG12902	2R:6211163-6304469	Dcl	Inr	NOTEST	0.0197654	0	#NAME?	0	1	1	no
CG12907	CG12907	CG12907	2R:6211163-6304469	Dcl	Inr	NOTEST	0	0	0	0	1	1	no
CG12909	CG12909	CG12909	2R:6197628-6198648	Dcl	Inr	OK	49.7172	36.5216	-0.444994	-1.21162	0.03625	0.14887	no
CG1291	CG1291	CG1291	3L:3143809-3145288	Dcl	Inr	OK	35.6125	31.5248	-0.175895	-0.460152	0.42315	0.707331	no
CG12910	CG12910	CG12910	2R:6154216-6194529	Dcl	Inr	NOTEST	0.113844	0.215608	0.921355	0	1	1	no
CG12911	CG12911	CG12911	2R:6144193-6148781	Dcl	Inr	OK	0.523657	1.23612	1.23913	1.10542	0.0666	0.229691	no
CG12912	CG12912	CG12912	2R:6092958-6124853	Dcl	Inr	NOTEST	0.0103622	0.0504451	2.28338	0	1	1	no
CG12913	CG12913	CG12913	2R:6135318-6142479	Dcl	Inr	NOTEST	0.00686942	0.0377156	2.4569	0	1	1	no
CG12914	CG12914	CG12914	2R:6135318-6142479	Dcl	Inr	NOTEST	0.0208395	0	#NAME?	0	1	1	no
CG12917	CG12917	CG12917	2R:6025160-6029579	Dcl	Inr	NOTEST	0.0269792	0.0279511	0.0510587	0	1	1	no
CG12918	CG12918	CG12918	2R:5936984-5939682	Dcl	Inr	OK	67.2765	53.842	-0.32137	-0.540085	0.34695	0.637943	no
CG12920	CG12920	CG12920	2R:5956613-5963147	Dcl	Inr	NOTEST	0.139544	0.117005	-0.254151	0	1	1	no
CG12923	CG12923	CG12923	2R:5770076-5779183	Dcl	Inr	OK	1.03509	1.11687	0.109709	0.0301234	0.95505	0.983681	no
CG12926	CG12926	CG12926	2R:5494796-5497792	Dcl	Inr	OK	5.30944	3.48023	-0.60938	-0.548144	0.36895	0.658847	no
CG12929	CG12929	CG12929	2R:5472171-5474180	Dcl	Inr	OK	46.8766	57.5712	0.29648	0.290964	0.6106	0.842874	no
CG12934	CG12934	CG12934	2R:6536387-6537250	Dcl	Inr	NOTEST	0.261911	0.195488	-0.421996	0	1	1	no
CG12935	CG12935	CG12935	2R:6696897-6698395	Dcl	Inr	OK	21.9635	23.4477	0.0943411	0.144494	0.79865	0.932282	no
CG12942	CG12942	CG12942	2R:6782015-6785388	Dcl	Inr	OK	14.8086	17.2947	0.223901	0.471577	0.4105	0.696527	no
CG12943	CG12943	CG12943	2R:6791074-6793068	Dcl	Inr	NOTEST	0.0908372	0.0702174	-0.371454	0	1	1	no
CG12945	CG12945	CG12945	3R:5610407-5616939	Dcl	Inr	OK	30.7124	28.3966	-0.113103	-0.305455	0.58685	0.826799	no
CG12946	CG12946	CG12946	3R:5597516-5600142	Dcl	Inr	NOTEST	0.232318	0.377158	0.699064	0	1	1	no
CG12947	CG12947	CG12947	3R:5605240-5608779	Dcl	Inr	OK	2.54559	3.72804	0.550415	0.629646	0.28165	0.566734	no
CG12948	CG12948	CG12948	3R:5571888-5573254	Dcl	Inr	OK	95.3958	93.2944	-0.0321361	-0.10033	0.86005	0.952947	no
CG1295	CG1295	CG1295	3L:4204568-4205537	Dcl	Inr	OK	3.41815	3.71616	0.120596	0.113734	0.83595	0.945266	no
CG12950	CG12950	CG12950	3R:5560559-5565651	Dcl	Inr	NOTEST	0.104634	0.112425	0.103612	0	1	1	no
CG12951	CG12951	CG12951	3R:5154997-5156047	Dcl	Inr	NOTEST	0	0	0	0	1	1	no
CG12963	CG12963	CG12963	2R:11443302-11449941	Dcl	Inr	OK	0.187977	0.640631	1.76894	0.939437	0.0224	0.10405	no
CG12964	CG12964	CG12964	2R:11373456-11384712	Dcl	Inr	OK	12.6583	14.0822	0.153789	0.434877	0.4517	0.731472	no
CG12970	CG12970	CG12970	2R:11743465-11745027	Dcl	Inr	NOTEST	0.0252146	0	#NAME?	0	1	1	no
CG12971	CG12971	CG12971	3L:21348376-21349595	Dcl	Inr	NOTEST	0.211508	0.16938	-0.320451	0	1	1	no
CG12972	CG12972	CG12972	3L:21337132-21348149	Dcl	Inr	OK	4.74474	15.9283	1.74719	2.82721	0.0001	0.00122411	yes
CG12974	CG12974	CG12974	3L:21275113-21279062	Dcl	Inr	NOTEST	0.36231	0.313422	-0.209114	0	1	1	no
CG12975	CG12975	CG12975	3L:21203328-21209924	Dcl	Inr	OK	57.1049	57.9679	0.0216385	0.0478951	0.9317	0.976031	no
CG1298	CG1298	CG1298	2R:1559276-1560302	Dcl	Inr	OK	316.008	264.101	-0.258874	-0.834486	0.1496	0.390372	no
CG12983	CG12983	CG12983	3L:20955756-20959862	Dcl	Inr	NOTEST	0.0275721	0.0568361	1.0436	0	1	1	no
CG12984	CG12984	CG12984	3L:20984772-20986030	Dcl	Inr	OK	0.927567	1.31529	0.503854	0.445516	0.41615	0.701164	no
CG12985	CG12985	CG12985	X:17754960-17781240	Dcl	Inr	NOTEST	0.0545628	0	#NAME?	0	1	1	no
CG12986	CG12986	CG12986	X:17713270-17713648	Dcl	Inr	NOTEST	0	0.0774267	inf	0	1	1	no
CG1299	CG1299	CG1299	3L:4148696-4152477	Dcl	Inr	OK	21.1771	10.9442	-0.952336	-2.12559	0.00035	0.00362668	yes
CG12990	CG12990	CG12990	X:17551453-17565921	Dcl	Inr	OK	0.71426	0.915046	0.357394	0.0542254	0.80895	0.93622	no
CG12991	CG12991	CG12991	X:17473890-17492995	Dcl	Inr	OK	19.4848	22.3453	0.197623	0.539674	0.3458	0.636675	no
CG12992	CG12992	CG12992	X:17473890-17492995	Dcl	Inr	NOTEST	0.192875	0.176247	-0.130068	0	1	1	no
CG12994	CG12994	CG12994	X:17316352-17338027	Dcl	Inr	NOTEST	0.0312314	0	#NAME?	0	1	1	no
CG12995	CG12995	CG12995	X:17103472-17103994	Dcl	Inr	NOTEST	0.0392157	0.0392045	-0.00040949	0	1	1	no
CG12998	CG12998	CG12998	X:17112914-17113527	Dcl	Inr	NOTEST	0.0613764	0	#NAME?	0	1	1	no
CG13000	CG13000	CG13000	X:16842140-16842473	Dcl	Inr	NOTEST	0	0.204433	inf	0	1	1	no
CG13001	CG13001	CG13001	X:16835112-16836895	Dcl	Inr	OK	35.0386	31.9146	-0.134727	-0.385196	0.49755	0.768126	no
CG13002	CG13002	CG13002	X:16783842-16784670	Dcl	Inr	NOTEST	0	0	0	0	1	1	no
CG13003	CG13003	CG13003	X:16738839-16747269	Dcl	Inr	OK	2.75037	4.09914	0.575697	1.08848	0.0628	0.220829	no
CG13004	CG13004	CG13004	X:16720810-16729547	Dcl	Inr	OK	9.83833	7.59084	-0.374153	-0.722893	0.2027	0.469024	no
CG13005	CG13005	CG13005	X:16697712-16699787	Dcl	Inr	OK	5.89774	6.21591	0.0758038	0.125798	0.8267	0.94244	no
CG13008	CG13008	CG13008	X:16605335-16608411	Dcl	Inr	NOTEST	0.00421016	0.0583596	3.79302	0	1	1	no
CG13010	CG13010	CG13010	X:16572471-16572876	Dcl	Inr	OK	0.0658696	1.108	4.0722	1.33001	0.14445	0.382623	no
CG13012	CG13012	CG13012	X:16549411-16564165	Dcl	Inr	OK	1.63739	0.662964	-1.3044	-0.120192	0.4849	0.758017	no
CG13014	CG13014	CG13014	X:16481943-16482969	Dcl	Inr	OK	27.0906	29.3216	0.114169	0.238334	0.6761	0.879444	no
CG13016	CG13016	CG13016	2R:10045275-10048754	Dcl	Inr	OK	20.6659	17.0202	-0.280006	-0.529654	0.35685	0.647977	no
CG13018	CG13018	CG13018	2R:10040660-10044984	Dcl	Inr	OK	35.3494	46.8101	0.405135	0.377575	0.50365	0.772795	no
CG13021	CG13021	CG13021	X:3405353-3424695	Dcl	Inr	NOTEST	0	0	0	0	1	1	no
CG13022	CG13022	CG13022	3L:16931429-16932052	Dcl	Inr	NOTEST	0	0	0	0	1	1	no
CG13023	CG13023	CG13023	3L:16917437-16920534	Dcl	Inr	OK	22.8822	25.1988	0.139131	0.36435	0.52275	0.786472	no
CG13024	CG13024	CG13024	3L:16801521-16812642	Dcl	Inr	OK	5.24406	9.95716	0.925051	0.469439	0.36965	0.659437	no
CG13025	CG13025	CG13025	3L:16759173-16772844	Dcl	Inr	OK	15.8179	15.7916	-0.00239386	-0.00422008	0.9937	0.997499	no
CG13026	CG13026	CG13026	3L:16718609-16719269	Dcl	Inr	NOTEST	0.0758463	0	#NAME?	0	1	1	no
CG13027	CG13027	CG13027	3L:16937522-16938978	Dcl	Inr	NOTEST	0.108709	0.0488654	-1.15358	0	1	1	no
CG13028	CG13028	CG13028	3L:16916351-16917094	Dcl	Inr	OK	1.74115	0.185737	-3.22871	-2.14685	0.00585	0.0367786	yes
CG13029	CG13029	CG13029	3L:16845620-16856124	Dcl	Inr	OK	0.919628	0.877164	-0.0682035	-0.0158865	0.97155	0.989485	no
CG13031	CG13031	CG13031	3L:16717990-16718414	Dcl	Inr	NOTEST	0.0863064	0	#NAME?	0	1	1	no
CG13032	CG13032	CG13032	3L:16667063-16669364	Dcl	Inr	NOTEST	0.00614669	0.0174222	1.50305	0	1	1	no
CG13033	CG13033	CG13033	3L:16537665-16538725	Dcl	Inr	NOTEST	0	0.102705	inf	0	1	1	no
CG13035	CG13035	CG13035	3L:16389661-16393157	Dcl	Inr	NOTEST	0	0.0362149	inf	0	1	1	no
CG13036	CG13036	CG13036	3L:16384221-16384781	Dcl	Inr	NOTEST	0	0.168057	inf	0	1	1	no
CG13038	CG13038	CG13038	3L:16320357-16320970	Dcl	Inr	OK	1.88636	1.33495	-0.498816	-0.366413	0.53875	0.796967	no
CG13039	CG13039	CG13039	3L:16319156-16319862	Dcl	Inr	NOTEST	0	0	0	0	1	1	no
CG1304	CG1304	CG1304	X:20835547-20836443	Dcl	Inr	NOTEST	0	0	0	0	1	1	no
CG13040	CG13040	CG13040	3L:16318245-16318906	Dcl	Inr	NOTEST	0	0.125676	inf	0	1	1	no
CG13041	CG13041	CG13041	3L:16312053-16312621	Dcl	Inr	OK	19.0798	25.9044	0.441152	0.604107	0.283	0.568251	no
CG13042	CG13042	CG13042	3L:16301097-16301515	Dcl	Inr	OK	0.724342	0.607938	-0.252746	-0.166947	0.82705	0.942645	no
CG13043	CG13043	CG13043	3L:16298321-16298966	Dcl	Inr	NOTEST	0.21782	0.070299	-1.63156	0	1	1	no
CG13044	CG13044	CG13044	3L:16295590-16296260	Dcl	Inr	OK	177.959	144.582	-0.299651	-0.858875	0.1404	0.376824	no
CG13045	CG13045	CG13045	3L:16283333-16283897	Dcl	Inr	OK	7.07273	3.10292	-1.18864	-1.03417	0.08115	0.262588	no
CG13046	CG13046	CG13046	3L:16280814-16281422	Dcl	Inr	OK	9.215	11.0662	0.264107	0.287568	0.6143	0.844922	no
CG13047	CG13047	CG13047	3L:16277779-16278496	Dcl	Inr	OK	0.466391	0.337443	-0.466897	-0.273152	0.66045	0.871618	no
CG13048	CG13048	CG13048	3L:16276077-16276757	Dcl	Inr	NOTEST	0	0	0	0	1	1	no
CG13049	CG13049	CG13049	3L:16274228-16275092	Dcl	Inr	NOTEST	0.0863966	0.181263	1.06904	0	1	1	no
CG13050	CG13050	CG13050	3L:16271757-16272309	Dcl	Inr	OK	0.481903	0.0694823	-2.79402	-0.977856	0.16855	0.419259	no
CG13051	CG13051	CG13051	3L:16257812-16258192	Dcl	Inr	OK	5.41549	0.748816	-2.85441	-1.95813	0.0102	0.0568987	no
CG13053	CG13053	CG13053	3L:16252136-16252560	Dcl	Inr	OK	253.146	70.4179	-1.84596	-3.61418	5e-05	0.000654523	yes
CG13054	CG13054	CG13054	3L:16248939-16250291	Dcl	Inr	NOTEST	0.372601	0.271185	-0.458355	0	1	1	no
CG13055	CG13055	CG13055	3L:16244219-16245149	Dcl	Inr	NOTEST	0.0211953	0	#NAME?	0	1	1	no
CG13056	CG13056	CG13056	3L:16326412-16326882	Dcl	Inr	NOTEST	0.152544	0.192492	0.335571	0	1	1	no
CG13058	CG13058	CG13058	3L:16321938-16322634	Dcl	Inr	NOTEST	0.102354	0	#NAME?	0	1	1	no
CG13059	CG13059	CG13059	3L:16316771-16317408	Dcl	Inr	OK	0.246373	0.699656	1.5058	0.990921	0.17025	0.421723	no
CG13060	CG13060	CG13060	3L:16312959-16313554	Dcl	Inr	OK	1.72778	5.63366	1.70516	1.36857	0.02425	0.110362	no
CG13062	CG13062	CG13062	3L:16307384-16308249	Dcl	Inr	NOTEST	0.408975	0.221551	-0.884375	0	1	1	no
CG13063	CG13063	CG13063	3L:16299746-16300198	Dcl	Inr	NOTEST	0.162279	0.179715	0.147229	0	1	1	no
CG13064	CG13064	CG13064	3L:16273578-16273905	Dcl	Inr	OK	89.6275	107.664	0.264524	0.338709	0.54545	0.801708	no
CG13065	CG13065	CG13065	3L:16270532-16271283	Dcl	Inr	NOTEST	0.437288	0.126914	-1.78473	0	1	1	no
CG13066	CG13066	CG13066	3L:16266031-16266701	Dcl	Inr	NOTEST	0	0	0	0	1	1	no
CG13067	CG13067	CG13067	3L:16264401-16265018	Dcl	Inr	OK	43.4427	32.2891	-0.428067	-0.731214	0.19525	0.458386	no
CG13068	CG13068	CG13068	3L:16262491-16263011	Dcl	Inr	NOTEST	0.289393	0.0721773	-2.00341	0	1	1	no
CG13069	CG13069	CG13069	3L:16258484-16258904	Dcl	Inr	OK	0.586694	0.128408	-2.19188	-1.20408	0.19085	0.452049	no
CG1307	CG1307	CG1307	3R:2482011-2483504	Dcl	Inr	OK	109.324	93.7517	-0.221691	-0.676804	0.23955	0.517409	no
CG13070	CG13070	CG13070	3L:16256471-16257171	Dcl	Inr	NOTEST	0	0	0	0	1	1	no
CG13071	CG13071	CG13071	3L:16255936-16256220	Dcl	Inr	NOTEST	0	0.409819	inf	0	1	1	no
CG13073	CG13073	CG13073	3L:16206150-16210403	Dcl	Inr	OK	0.743303	0.535829	-0.472178	-0.424487	0.44675	0.727382	no
CG13074	CG13074	CG13074	3L:16083553-16090593	Dcl	Inr	OK	0.766185	0.68206	-0.167794	-0.0538198	0.9351	0.977311	no
CG13075	CG13075	CG13075	3L:16077092-16078364	Dcl	Inr	NOTEST	0.245615	0.0791718	-1.63334	0	1	1	no
CG13077	CG13077	CG13077	2L:19565862-19567359	Dcl	Inr	NOTEST	0.0289261	0.0908191	1.65062	0	1	1	no
CG13078	CG13078	CG13078	2L:19563929-19565162	Dcl	Inr	NOTEST	0.0994624	0	#NAME?	0	1	1	no
CG13079	CG13079	CG13079	2L:19558046-19563049	Dcl	Inr	NOTEST	0.194122	0.0444628	-2.12629	0	1	1	no
CG1308	CG1308	CG1308	3L:4193992-4204338	Dcl	Inr	OK	3.95086	4.32712	0.131242	0.26914	0.6426	0.861972	no
CG13081	CG13081	CG13081	2L:19540692-19541343	Dcl	Inr	OK	2.7347	0.94288	-1.53624	-1.0303	0.0886	0.277911	no
CG13082	CG13082	CG13082	2L:19538428-19539910	Dcl	Inr	OK	39.7416	17.3217	-1.19806	-2.893	5e-05	0.000654523	yes
CG13083	CG13083	CG13083	2L:19487489-19490083	Dcl	Inr	NOTEST	0.107002	0.0589509	-0.860055	0	1	1	no
CG13084	CG13084	CG13084	2L:19484929-19486532	Dcl	Inr	NOTEST	0	0	0	0	1	1	no
CG13085	CG13085	CG13085	2L:19400780-19430270	Dcl	Inr	OK	7.77434	5.77229	-0.429576	-0.309796	0.5899	0.828639	no
CG13086	CG13086	CG13086	2L:19364393-19365397	Dcl	Inr	OK	0.517894	0.148248	-1.80464	-1.03943	0.1418	0.379348	no
CG13088	CG13088	CG13088	2L:8488958-8490546	Dcl	Inr	OK	8.72606	11.1961	0.359597	0.627933	0.2642	0.545766	no
CG13089	CG13089	CG13089	2L:8515097-8517377	Dcl	Inr	OK	75.1901	71.4306	-0.0740012	-0.189816	0.7345	0.906924	no
CG1309	CG1309	CG1309	3L:4259418-4262461	Dcl	Inr	OK	35.9281	29.6279	-0.278159	-0.67372	0.23925	0.516983	no
CG13090	CG13090	CG13090	2L:8517445-8519180	Dcl	Inr	OK	28.7498	26.3484	-0.125835	-0.328702	0.5619	0.81177	no
CG13091	CG13091	CG13091	2L:8519689-8521733	Dcl	Inr	NOTEST	0.141379	0.280005	0.985884	0	1	1	no
CG13096	CG13096	CG13096	2L:8509250-8511844	Dcl	Inr	OK	119.587	103.968	-0.201922	-0.650836	0.254	0.534096	no
CG13097	CG13097	CG13097	2L:8512168-8514864	Dcl	Inr	OK	23.2912	19.1202	-0.284691	-0.830642	0.1507	0.391691	no
CG13101	CG13101	CG13101	2L:8977881-8984870	Dcl	Inr	OK	2.86962	3.21995	0.16618	0.169702	0.76825	0.920611	no
CG13102	CG13102	CG13102	2L:9012192-9014070	Dcl	Inr	NOTEST	0	0.0421921	inf	0	1	1	no
CG13108	CG13108	CG13108	2L:9164234-9166543	Dcl	Inr	OK	0.431055	0.773696	0.843896	0.252191	0.71775	0.899176	no
CG1311	CG1311	CG1311	3L:4277963-4282798	Dcl	Inr	OK	102.081	94.2858	-0.114603	-0.308751	0.5931	0.830825	no
CG13110	CG13110	CG13110	2L:9350469-9350996	Dcl	Inr	NOTEST	0	0	0	0	1	1	no
CG13113	CG13113	CG13113	2L:9544174-9544792	Dcl	Inr	NOTEST	0	0	0	0	1	1	no
CG13114	CG13114	CG13114	2L:9545810-9547424	Dcl	Inr	NOTEST	0	0	0	0	1	1	no
CG13116	CG13116	CG13116	2L:9712582-9746483	Dcl	Inr	NOTEST	0.334362	0.133925	-1.31999	0	1	1	no
CG13117	CG13117	CG13117	2L:9712582-9746483	Dcl	Inr	OK	23.7791	28.1216	0.241986	0.436545	0.44445	0.725753	no
CG13120	CG13120	CG13120	2L:9763344-9766912	Dcl	Inr	NOTEST	0.0906318	0.161679	0.835042	0	1	1	no
CG13121	CG13121	CG13121	2L:9769066-9770996	Dcl	Inr	NOTEST	0	0.107749	inf	0	1	1	no
CG13123	CG13123	CG13123	2L:9791960-9793097	Dcl	Inr	OK	10.0147	11.4019	0.187154	0.311689	0.5807	0.823331	no
CG13124	CG13124	CG13124	2L:9903378-9908649	Dcl	Inr	OK	3.07608	4.69799	0.610951	0.994995	0.09105	0.282994	no
CG13125	CG13125	CG13125	2L:9921638-9924860	Dcl	Inr	NOTEST	0.111896	0.224848	1.00679	0	1	1	no
CG13126	CG13126	CG13126	2L:9952427-9954180	Dcl	Inr	OK	11.2767	13.015	0.20683	0.419325	0.4573	0.736061	no
CG13127	CG13127	CG13127	2L:10026739-10029299	Dcl	Inr	NOTEST	0.00500878	0	#NAME?	0	1	1	no
CG13130	CG13130	CG13130	2L:9983660-9995545	Dcl	Inr	NOTEST	0.0310756	0.0620556	0.99778	0	1	1	no
CG13131	CG13131	CG13131	2L:10013270-10017463	Dcl	Inr	NOTEST	0.00401414	0.00641166	0.675606	0	1	1	no
CG13133	CG13133	CG13133	2L:10091207-10092419	Dcl	Inr	NOTEST	0	0	0	0	1	1	no
CG13135	CG13135	CG13135	2L:10094087-10137552	Dcl	Inr	NOTEST	0	0	0	0	1	1	no
CG13137	CG13137	CG13137	2L:10172701-10174090	Dcl	Inr	NOTEST	0	0	0	0	1	1	no
CG13138	CG13138	CG13138	2L:10300221-10301955	Dcl	Inr	NOTEST	0.0236498	0.0224338	-0.076155	0	1	1	no
CG13139	CG13139	CG13139	2L:10364464-10366410	Dcl	Inr	OK	190.447	197.191	0.0502003	0.162648	0.7726	0.921907	no
CG1314	CG1314	CG1314	X:20739015-20740424	Dcl	Inr	NOTEST	0	0	0	0	1	1	no
CG13142	CG13142	CG13142	2L:10439439-10440886	Dcl	Inr	OK	11.4785	16.7788	0.547697	0.956927	0.0961	0.29346	no
CG13144	CG13144	CG13144	2L:10488744-10491429	Dcl	Inr	OK	2.91713	3.90655	0.421345	0.404743	0.48475	0.75789	no
CG13148	CG13148	CG13148	2R:8574113-8577381	Dcl	Inr	NOTEST	0.0595365	0.0422149	-0.496022	0	1	1	no
CG1315	CG1315	CG1315	3R:2466953-2470156	Dcl	Inr	NOTEST	0	0	0	0	1	1	no
CG13151	CG13151	CG13151	2R:8402883-8406423	Dcl	Inr	OK	9.97717	8.9132	-0.162686	-0.156771	0.78365	0.926274	no
CG13154	CG13154	CG13154	2R:8312987-8315366	Dcl	Inr	OK	0.838601	0.407199	-1.04225	-0.295727	0.65935	0.871206	no
CG13155	CG13155	CG13155	2R:8267118-8267931	Dcl	Inr	NOTEST	0.156195	0.0710076	-1.1373	0	1	1	no
CG13157	CG13157	CG13157	2R:8303959-8305647	Dcl	Inr	NOTEST	0.267522	0.311714	0.220565	0	1	1	no
CG13159	CG13159	CG13159	2R:8262793-8263183	Dcl	Inr	NOTEST	0	0.559923	inf	0	1	1	no
CG1316	CG1316	CG1316	3L:4283854-4286865	Dcl	Inr	OK	84.4924	82.1336	-0.0408481	-0.131825	0.8162	0.93936	no
CG13160	CG13160	CG13160	2R:8259100-8262597	Dcl	Inr	NOTEST	0	0	0	0	1	1	no
CG13163	CG13163	CG13163	2R:8208797-8213763	Dcl	Inr	OK	12.4788	12.6705	0.0219992	0.0322883	0.95375	0.983075	no
CG13165	CG13165	CG13165	2R:8167277-8185752	Dcl	Inr	NOTEST	0.0477909	0.0594068	0.313894	0	1	1	no
CG13167	CG13167	CG13167	2R:8144786-8146207	Dcl	Inr	NOTEST	0.0545719	0.0617162	0.177492	0	1	1	no
CG13168	CG13168	CG13168	2R:8141496-8143197	Dcl	Inr	NOTEST	0.0103174	0.0428312	2.05358	0	1	1	no
CG13169	CG13169	CG13169	2R:8128746-8130778	Dcl	Inr	NOTEST	0.0347611	0.117371	1.75553	0	1	1	no
CG1317	CG1317	CG1317	3L:2368013-2371960	Dcl	Inr	OK	29.0126	27.3388	-0.0857305	-0.261415	0.6452	0.863761	no
CG13170	CG13170	CG13170	2R:8127913-8128267	Dcl	Inr	NOTEST	0.0819293	0	#NAME?	0	1	1	no
CG13171	CG13171	CG13171	2R:8101508-8101900	Dcl	Inr	NOTEST	0	0	0	0	1	1	no
CG13175	CG13175	CG13175	2R:8070143-8073011	Dcl	Inr	OK	18.713	22.8748	0.289717	0.502639	0.3834	0.672443	no
CG13177	CG13177	CG13177	2R:8051179-8051898	Dcl	Inr	NOTEST	0.158599	0.085347	-0.893975	0	1	1	no
CG13178	CG13178	CG13178	2R:8028109-8032038	Dcl	Inr	OK	3.50605	3.72468	0.08727	0.0467461	0.92805	0.974901	no
CG13183	CG13183	CG13183	2R:7791827-7800280	Dcl	Inr	OK	0.850372	1.38291	0.701546	0.684937	0.2401	0.518071	no
CG13185	CG13185	CG13185	2R:7755380-7772951	Dcl	Inr	OK	3.89354	4.18283	0.103395	0.309515	0.5863	0.826375	no
CG13186	CG13186	CG13186	2R:7968780-7969562	Dcl	Inr	NOTEST	0	0.0241159	inf	0	1	1	no
CG13188	CG13188	CG13188	2R:7826988-7856348	Dcl	Inr	OK	4.54475	4.87041	0.0998411	0.100491	0.8637	0.95421	no
CG13189	CG13189	CG13189	2R:7783498-7791429	Dcl	Inr	OK	12.0198	9.86344	-0.285255	-0.360153	0.5326	0.793025	no
CG1319	CG1319	CG1319	3L:4292496-4293432	Dcl	Inr	OK	22.4567	25.5426	0.185764	0.355267	0.53385	0.793754	no
CG13192	CG13192	CG13192	2R:7712869-7714602	Dcl	Inr	OK	19.1232	17.8025	-0.103247	-0.215091	0.7114	0.896544	no
CG13193	CG13193	CG13193	2R:7655957-7657066	Dcl	Inr	NOTEST	0	0	0	0	1	1	no
CG13196	CG13196	CG13196	2R:7566977-7576264	Dcl	Inr	NOTEST	0.04832	0.0492414	0.0272518	0	1	1	no
CG13197	CG13197	CG13197	2R:7578800-7582958	Dcl	Inr	OK	16.5323	17.5272	0.0843027	0.179643	0.74985	0.913835	no
CG13198	CG13198	CG13198	2R:7540260-7566857	Dcl	Inr	NOTEST	0.170656	0.138242	-0.303894	0	1	1	no
CG13202	CG13202	CG13202	2R:7242837-7243998	Dcl	Inr	NOTEST	0.109415	0.226137	1.04738	0	1	1	no
CG13203	CG13203	CG13203	2R:7261483-7264614	Dcl	Inr	NOTEST	0.0539497	0.0841117	0.640692	0	1	1	no
CG13204	CG13204	CG13204	2R:7254215-7257789	Dcl	Inr	OK	29.0784	35.82	0.300816	0.873804	0.1299	0.35853	no
CG13215	CG13215	CG13215	2R:7126998-7127619	Dcl	Inr	OK	0.585183	0.669111	0.193358	0.136151	0.81115	0.937432	no
CG13216	CG13216	CG13216	2R:7125612-7126499	Dcl	Inr	NOTEST	0	0.0272252	inf	0	1	1	no
CG13217	CG13217	CG13217	2R:7123364-7124188	Dcl	Inr	NOTEST	0	0	0	0	1	1	no
CG13218	CG13218	CG13218	2R:7120768-7121209	Dcl	Inr	NOTEST	0	0	0	0	1	1	no
CG13220	CG13220	CG13220	2R:7171920-7172605	Dcl	Inr	OK	153.319	152.841	-0.00450093	-0.0136373	0.9793	0.992059	no
CG13223	CG13223	CG13223	2R:7144011-7146272	Dcl	Inr	NOTEST	0	0	0	0	1	1	no
CG13226	CG13226	CG13226	2R:7131794-7132508	Dcl	Inr	NOTEST	0	0	0	0	1	1	no
CG13227	CG13227	CG13227	2R:7122758-7123260	Dcl	Inr	NOTEST	0.118179	0	#NAME?	0	1	1	no
CG13228	CG13228	CG13228	2R:7121507-7121915	Dcl	Inr	NOTEST	0	0	0	0	1	1	no
CG13229	CG13229	CG13229	2R:7027373-7031176	Dcl	Inr	NOTEST	0.366443	0.368066	0.0063742	0	1	1	no
CG13230	CG13230	CG13230	2R:7042432-7042731	Dcl	Inr	NOTEST	0	0	0	0	1	1	no
CG13231	CG13231	CG13231	2R:7033872-7034308	Dcl	Inr	NOTEST	0.144931	0.295122	1.02594	0	1	1	no
CG13239	CG13239	CG13239	3L:22853886-22854590	Dcl	Inr	OK	1.32175	0.930526	-0.506329	-0.413125	0.4512	0.731074	no
CG1324	CG1324	CG1324	X:20605770-20606987	Dcl	Inr	NOTEST	0	0	0	0	1	1	no
CG13243	CG13243	CG13243	2L:15852672-15854064	Dcl	Inr	NOTEST	0	0	0	0	1	1	no
CG13244	CG13244	CG13244	2L:15905133-15962432	Dcl	Inr	NOTEST	0	0	0	0	1	1	no
CG13245	CG13245	CG13245	2L:16000536-16041047	Dcl	Inr	NOTEST	0	0	0	0	1	1	no
CG13247	CG13247	CG13247	3L:20363665-20368995	Dcl	Inr	OK	1.87115	1.30787	-0.516707	-0.192237	0.8361	0.945355	no
CG13248	CG13248	CG13248	3L:20400200-20403669	Dcl	Inr	OK	0.315976	0.889024	1.49241	1.37996	0.01775	0.0872134	no
CG13250	CG13250	CG13250	3L:20521067-20533514	Dcl	Inr	NOTEST	0.0308911	0.0636269	1.04245	0	1	1	no
CG13251	CG13251	CG13251	3L:20630329-20633895	Dcl	Inr	NOTEST	0.0210969	0.0212811	0.0125425	0	1	1	no
CG13252	CG13252	CG13252	3L:20723691-20737629	Dcl	Inr	OK	21.4533	17.6878	-0.278446	-0.74611	0.19715	0.461045	no
CG13253	CG13253	CG13253	3L:20702504-20712298	Dcl	Inr	OK	0.94571	1.55606	0.718428	0.614523	0.2948	0.581884	no
CG13255	CG13255	CG13255	3L:20830999-20831929	Dcl	Inr	OK	1.91769	1.18702	-0.692024	-0.59825	0.2977	0.585206	no
CG13258	CG13258	CG13258	2L:16292126-16292970	Dcl	Inr	OK	2.36182	3.24981	0.460454	0.404	0.475	0.750006	no
CG13272	CG13272	CG13272	2L:16802020-16826991	Dcl	Inr	OK	4.76485	3.81392	-0.321157	-0.178998	0.75425	0.915363	no
CG13278	CG13278	CG13278	2L:16758349-16760138	Dcl	Inr	NOTEST	0.236104	0.0531229	-2.15202	0	1	1	no
CG13280	CG13280	CG13280	2L:16802020-16826991	Dcl	Inr	NOTEST	0.12985	0.0868809	-0.579734	0	1	1	no
CG13282	CG13282	CG13282	2L:16832064-16833998	Dcl	Inr	OK	0.493856	0.385624	-0.356894	-0.293387	0.6112	0.843029	no
CG13283	CG13283	CG13283	2L:16835135-16837258	Dcl	Inr	NOTEST	0.395215	0.320447	-0.302555	0	1	1	no
CG13284	CG13284	CG13284	2L:16843191-16848713	Dcl	Inr	OK	4.04831	6.10399	0.592432	0.759107	0.19045	0.451489	no
CG13285	CG13285	CG13285	3L:5527836-5528859	Dcl	Inr	NOTEST	0	0	0	0	1	1	no
CG13287	CG13287	CG13287	3L:5875506-5876892	Dcl	Inr	NOTEST	0.0546179	0.0239651	-1.18844	0	1	1	no
CG13288	CG13288	CG13288	3L:5900504-5910650	Dcl	Inr	NOTEST	0.0116968	0.0103995	-0.169604	0	1	1	no
CG13293	CG13293	CG13293	3L:6080368-6083134	Dcl	Inr	OK	0.569291	0.930865	0.709406	0.658922	0.24335	0.52225	no
CG13295	CG13295	CG13295	3L:6065243-6068340	Dcl	Inr	OK	10.8019	10.718	-0.0112515	-0.0210846	0.97075	0.989053	no
CG13296	CG13296	CG13296	3L:6156256-6157782	Dcl	Inr	NOTEST	0	0.0110561	inf	0	1	1	no
CG13297	CG13297	CG13297	3L:6149694-6150473	Dcl	Inr	NOTEST	0.137077	0	#NAME?	0	1	1	no
CG13298	CG13298	CG13298	3L:6185217-6186286	Dcl	Inr	OK	177.514	182.661	0.0412374	0.131418	0.81855	0.940162	no
CG13299	CG13299	CG13299	3L:6224904-6225461	Dcl	Inr	NOTEST	0	0	0	0	1	1	no
CG13300	CG13300	CG13300	3L:6324129-6325996	Dcl	Inr	OK	30.1101	21.6304	-0.477186	-1.06994	0.0597	0.213403	no
CG13305	CG13305	CG13305	3L:8638011-8639918	Dcl	Inr	OK	0.327566	0.442095	0.432572	0.344431	0.5655	0.813633	no
CG13306	CG13306	CG13306	3L:8742236-8742826	Dcl	Inr	NOTEST	0	0	0	0	1	1	no
CG13308	CG13308	CG13308	3L:8801643-8802407	Dcl	Inr	NOTEST	0.032486	0.101972	1.65029	0	1	1	no
CG13309	CG13309	CG13309	3L:8803494-8804365	Dcl	Inr	NOTEST	0.128156	0.138462	0.11159	0	1	1	no
CG13310	CG13310	CG13310	3L:8791943-8793572	Dcl	Inr	NOTEST	0.012787	0	#NAME?	0	1	1	no
CG13311	CG13311	CG13311	3L:8794639-8795262	Dcl	Inr	NOTEST	0.0509984	0.0387263	-0.397141	0	1	1	no
CG13312	CG13312	CG13312	3L:8798910-8800313	Dcl	Inr	NOTEST	0.0134037	0.0453105	1.75721	0	1	1	no
CG13313	CG13313	CG13313	3L:8951475-8953995	Dcl	Inr	OK	1.01309	2.10707	1.05648	0.988903	0.08495	0.270623	no
CG13314	CG13314	CG13314	3L:8974894-8979189	Dcl	Inr	OK	0.889351	0.989775	0.154349	0.0452205	0.92385	0.973545	no
CG13315	CG13315	CG13315	3L:9089975-9090596	Dcl	Inr	OK	30.5643	6.43729	-2.24732	-2.83285	5e-05	0.000654523	yes
CG13318	CG13318	CG13318	3R:4596968-4598408	Dcl	Inr	NOTEST	0.0552444	0.0296671	-0.896965	0	1	1	no
CG13319	CG13319	CG13319	2R:8811408-8812169	Dcl	Inr	OK	54.5541	62.1795	0.188751	0.437044	0.4481	0.728635	no
CG1332	CG1332	CG1332	3L:4216635-4224004	Dcl	Inr	OK	5.9425	6.38612	0.103868	0.222499	0.69945	0.890887	no
CG13321	CG13321	CG13321	2R:8841060-8842675	Dcl	Inr	NOTEST	0.435019	0.249759	-0.80054	0	1	1	no
CG13322	CG13322	CG13322	2R:8821738-8824032	Dcl	Inr	OK	17.7899	18.9657	0.0923328	0.233993	0.6819	0.882193	no
CG13323	CG13323	CG13323	2R:8934237-8934793	Dcl	Inr	OK	0.478085	0	#NAME?	#NAME?	0.0021	0.016164	yes
CG13324	CG13324	CG13324	2R:8936646-8937123	Dcl	Inr	NOTEST	0	0.0899915	inf	0	1	1	no
CG13325	CG13325	CG13325	2R:9003809-9013285	Dcl	Inr	NOTEST	0	0.0135902	inf	0	1	1	no
CG13326	CG13326	CG13326	2R:9017015-9019960	Dcl	Inr	NOTEST	0.0206685	0.0311574	0.592143	0	1	1	no
CG13330	CG13330	CG13330	2R:9400631-9420494	Dcl	Inr	NOTEST	0	0	0	0	1	1	no
CG13331	CG13331	CG13331	2R:9400631-9420494	Dcl	Inr	NOTEST	0	0.0135618	inf	0	1	1	no
CG13332	CG13332	CG13332	2R:9400631-9420494	Dcl	Inr	NOTEST	0	0.0144132	inf	0	1	1	no
CG13333	CG13333	CG13333	2R:9443397-9444847	Dcl	Inr	NOTEST	0.130151	0.188493	0.534332	0	1	1	no
CG13334	CG13334	CG13334	2R:9446049-9447610	Dcl	Inr	NOTEST	0	0	0	0	1	1	no
CG13335	CG13335	CG13335	2R:9459028-9460045	Dcl	Inr	OK	8.32371	2.36295	-1.81664	-1.93096	0.00135	0.0111989	yes
CG13337	CG13337	CG13337	2R:9510592-9636882	Dcl	Inr	NOTEST	0	0	0	0	1	1	no
CG13339	CG13339	CG13339	2R:9712396-9713082	Dcl	Inr	OK	12.4355	19.0266	0.613552	0.929165	0.10465	0.310913	no
CG13340	CG13340	CG13340	2R:9657419-9675310	Dcl	Inr	NOTEST	0	0	0	0	1	1	no
CG13343	CG13343	CG13343	2R:9746461-9749507	Dcl	Inr	OK	48.2628	49.0559	0.0235159	0.0608729	0.915	0.970565	no
CG13344	CG13344	CG13344	2R:9749516-9751663	Dcl	Inr	OK	10.772	9.47715	-0.184757	-0.372219	0.5157	0.781481	no
CG13349	CG13349	CG13349	2R:9846032-9847909	Dcl	Inr	OK	99.6178	98.0863	-0.0223525	-0.0706357	0.90495	0.967105	no
CG13350	CG13350	CG13350	2R:9867866-9870979	Dcl	Inr	OK	16.7238	14.6024	-0.195694	-0.528345	0.36365	0.654397	no
CG13358	CG13358	CG13358	X:697738-698954	Dcl	Inr	NOTEST	0.0581243	0.182783	1.65292	0	1	1	no
CG13359	CG13359	CG13359	X:695700-697503	Dcl	Inr	NOTEST	0.0256633	0.0710118	1.46835	0	1	1	no
CG13360	CG13360	CG13360	X:678823-684122	Dcl	Inr	OK	14.4644	9.00968	-0.682961	-0.501	0.4015	0.688846	no
CG13361	CG13361	CG13361	X:646043-647686	Dcl	Inr	NOTEST	0.213096	0.165164	-0.367608	0	1	1	no
CG13362	CG13362	CG13362	X:580872-645330	Dcl	Inr	OK	4.27258	3.74386	-0.190582	-0.0953946	0.8648	0.954422	no
CG13364	CG13364	CG13364	X:517499-519234	Dcl	Inr	OK	641.451	742.213	0.210494	0.629905	0.2641	0.545743	no
CG13365	CG13365	CG13365	X:514747-515241	Dcl	Inr	OK	47.6581	55.1494	0.210625	0.393843	0.4845	0.757756	no
CG13366	CG13366	CG13366	X:504578-514228	Dcl	Inr	OK	35.2965	33.5689	-0.0724001	-0.234352	0.6825	0.882247	no
CG13367	CG13367	CG13367	X:538793-540419	Dcl	Inr	OK	32.6858	28.4438	-0.200548	-0.560205	0.3335	0.624575	no
CG13369	CG13369	CG13369	X:517499-519234	Dcl	Inr	OK	16.5281	26.5678	0.684761	0.792401	0.1669	0.416975	no
CG13373	CG13373	CG13373	X:371179-372224	Dcl	Inr	OK	41.6061	43.9982	0.0806509	0.162186	0.7806	0.925162	no
CG13375	CG13375	CG13375	X:173735-364670	Dcl	Inr	NOTEST	0.0924136	0.0970426	0.0705129	0	1	1	no
CG13376	CG13376	CG13376	X:160277-160859	Dcl	Inr	OK	1.28576	0.568848	-1.1765	-0.836823	0.1562	0.400153	no
CG13377	CG13377	CG13377	X:148930-158028	Dcl	Inr	OK	74.302	62.5687	-0.247959	-0.494278	0.3899	0.678099	no
CG13380	CG13380	CG13380	3L:18593247-18611031	Dcl	Inr	OK	1.22526	0.761481	-0.686209	-0.505363	0.4223	0.706616	no
CG13384	CG13384	CG13384	2L:8384429-8389304	Dcl	Inr	OK	25.4971	22.4012	-0.186757	-0.501634	0.3871	0.675503	no
CG13385	CG13385	CG13385	2L:8396712-8397886	Dcl	Inr	NOTEST	0	0	0	0	1	1	no
CG13386	CG13386	CG13386	2L:8399043-8399972	Dcl	Inr	NOTEST	0.180405	0.288078	0.675218	0	1	1	no
CG13390	CG13390	CG13390	2L:8374480-8376777	Dcl	Inr	OK	17.0466	20.2471	0.248231	0.355238	0.53965	0.797572	no
CG13392	CG13392	CG13392	2L:8381904-8382723	Dcl	Inr	OK	12.2094	13.8245	0.179231	0.241273	0.6709	0.876806	no
CG13393	CG13393	CG13393	2L:8382814-8384132	Dcl	Inr	OK	427.648	375.714	-0.186788	-0.555634	0.3299	0.621073	no
CG13394	CG13394	CG13394	2L:8389880-8392398	Dcl	Inr	NOTEST	0	0	0	0	1	1	no
CG13397	CG13397	CG13397	2L:8409050-8411868	Dcl	Inr	OK	3.21189	1.80954	-0.827803	-1.07643	0.0563	0.204637	no
CG13398	CG13398	CG13398	2L:8412410-8415245	Dcl	Inr	OK	3.75402	3.78509	0.0118938	0.0191212	0.97315	0.99033	no
CG1340	CG1340	CG1340	3R:26551808-26553719	Dcl	Inr	NOTEST	0	0.00819233	inf	0	1	1	no
CG13402	CG13402	CG13402	X:14065656-14066503	Dcl	Inr	NOTEST	0	0.0379554	inf	0	1	1	no
CG13403	CG13403	CG13403	X:14085247-14086019	Dcl	Inr	OK	3.61251	0.808887	-2.15899	-1.66555	0.0103	0.057335	no
CG13404	CG13404	CG13404	X:14155255-14160283	Dcl	Inr	NOTEST	0.0368727	0.152707	2.05014	0	1	1	no
CG13405	CG13405	CG13405	3L:74469-75266	Dcl	Inr	NOTEST	0.16607	0	#NAME?	0	1	1	no
CG13407	CG13407	CG13407	3R:17911092-17935903	Dcl	Inr	NOTEST	0	0	0	0	1	1	no
CG13408	CG13408	CG13408	3R:17906103-17909195	Dcl	Inr	NOTEST	0.0143761	0.333933	4.53781	0	1	1	no
CG13409	CG13409	CG13409	3R:17855170-17857632	Dcl	Inr	NOTEST	0.199747	0.434667	1.12174	0	1	1	no
CG1342	CG1342	CG1342	3R:26516365-26518490	Dcl	Inr	OK	98.7445	35.3898	-1.48037	-4.09461	5e-05	0.000654523	yes
CG13422	CG13422	CG13422	2R:16413831-16414331	Dcl	Inr	NOTEST	0	0	0	0	1	1	no
CG13423	CG13423	CG13423	2R:16424082-16425767	Dcl	Inr	NOTEST	0	0	0	0	1	1	no
CG13424	CG13424	CG13424	2R:16444363-16449832	Dcl	Inr	OK	1.75013	1.69357	-0.047398	-0.0309438	0.95655	0.984086	no
CG13426	CG13426	CG13426	2R:16400198-16400674	Dcl	Inr	NOTEST	0	0	0	0	1	1	no
CG13427	CG13427	CG13427	2R:16426381-16426819	Dcl	Inr	NOTEST	0	0	0	0	1	1	no
CG13428	CG13428	CG13428	2R:16427015-16427953	Dcl	Inr	NOTEST	0	0	0	0	1	1	no
CG13430	CG13430	CG13430	2R:16437837-16439591	Dcl	Inr	OK	8.42417	9.28367	0.140162	0.252803	0.66705	0.875064	no
CG13436	CG13436	CG13436	2R:16521380-16528191	Dcl	Inr	OK	2.73173	2.33524	-0.226246	-0.119437	0.83875	0.946148	no
CG13437	CG13437	CG13437	2R:16549253-16549932	Dcl	Inr	NOTEST	0.313142	0.0510971	-2.6155	0	1	1	no
CG13438	CG13438	CG13438	2R:16580374-16581114	Dcl	Inr	NOTEST	0	0	0	0	1	1	no
CG1344	CG1344	CG1344	2R:1541143-1543453	Dcl	Inr	OK	51.6916	59.7532	0.209087	0.651467	0.2627	0.54409	no
CG13442	CG13442	CG13442	2R:16586354-16637949	Dcl	Inr	NOTEST	0	0	0	0	1	1	no
CG13443	CG13443	CG13443	2R:16661233-16662618	Dcl	Inr	NOTEST	0	0	0	0	1	1	no
CG13445	CG13445	CG13445	3L:15802597-15802983	Dcl	Inr	NOTEST	0	0	0	0	1	1	no
CG13449	CG13449	CG13449	3L:15603730-15605928	Dcl	Inr	NOTEST	0.0451358	0.0142443	-1.66389	0	1	1	no
CG13454	CG13454	CG13454	3L:15509632-15510152	Dcl	Inr	OK	0.889003	0.663108	-0.422945	-0.301586	0.59925	0.835089	no
CG13455	CG13455	CG13455	3L:15486063-15491155	Dcl	Inr	NOTEST	0	0	0	0	1	1	no
CG13457	CG13457	CG13457	3L:15109838-15124478	Dcl	Inr	NOTEST	0.0250245	0.0222497	-0.169554	0	1	1	no
CG13458	CG13458	CG13458	3L:15106656-15109473	Dcl	Inr	NOTEST	0.0271844	0.0383161	0.495174	0	1	1	no
CG13460	CG13460	CG13460	3L:15007794-15058077	Dcl	Inr	OK	1.41636	8.38222	2.56514	1.34931	0.1921	0.453824	no
CG13461	CG13461	CG13461	3L:15007794-15058077	Dcl	Inr	OK	0.106446	1.39095	3.70787	0.770571	0.3769	0.665796	no
CG13463	CG13463	CG13463	3L:15007794-15058077	Dcl	Inr	NOTEST	0	0	0	0	1	1	no
CG13465	CG13465	CG13465	3L:14937155-14937392	Dcl	Inr	NOTEST	0	0	0	0	1	1	no
CG1347	CG1347	CG1347	3R:1495434-1505652	Dcl	Inr	OK	7.13118	8.33916	0.225761	0.634346	0.26915	0.551805	no
CG13471	CG13471	CG13471	3L:14665967-14740971	Dcl	Inr	NOTEST	0	0.0182696	inf	0	1	1	no
CG13472	CG13472	CG13472	3L:14779892-14782765	Dcl	Inr	OK	26.334	24.7626	-0.0887667	-0.266523	0.6372	0.858582	no
CG13473	CG13473	CG13473	3L:14665967-14740971	Dcl	Inr	NOTEST	0	0.0772445	inf	0	1	1	no
CG13474	CG13474	CG13474	3L:14665967-14740971	Dcl	Inr	NOTEST	0	0	0	0	1	1	no
CG13476	CG13476	CG13476	3L:14665967-14740971	Dcl	Inr	NOTEST	0	0	0	0	1	1	no
CG13477	CG13477	CG13477	3L:14665967-14740971	Dcl	Inr	NOTEST	0	0	0	0	1	1	no
CG13481	CG13481	CG13481	3L:14362088-14362807	Dcl	Inr	NOTEST	0	0	0	0	1	1	no
CG13482	CG13482	CG13482	3L:14267446-14361748	Dcl	Inr	NOTEST	0.0777158	0.0874303	0.169927	0	1	1	no
CG13484	CG13484	CG13484	3L:14044310-14046179	Dcl	Inr	OK	26.5042	28.8317	0.121435	0.191418	0.7399	0.909792	no
CG13488	CG13488	CG13488	2R:17839195-17840068	Dcl	Inr	NOTEST	0.0691758	0.0904674	0.387132	0	1	1	no
CG13492	CG13492	CG13492	2R:17708348-17718853	Dcl	Inr	NOTEST	0.00162583	0.00653176	2.00629	0	1	1	no
CG13494	CG13494	CG13494	2R:17841742-17842350	Dcl	Inr	NOTEST	0.0889015	0.187316	1.07519	0	1	1	no
CG13500	CG13500	CG13500	2R:17943971-17945186	Dcl	Inr	NOTEST	0	0	0	0	1	1	no
CG13501	CG13501	CG13501	2R:17946408-17948215	Dcl	Inr	NOTEST	0	0	0	0	1	1	no
CG13502	CG13502	CG13502	2R:17967675-17976084	Dcl	Inr	NOTEST	0.0134342	0.0222034	0.724875	0	1	1	no
CG13506	CG13506	CG13506	2R:18270640-18281527	Dcl	Inr	OK	31.7022	32.3677	0.0299734	0.092768	0.8699	0.956345	no
CG13510	CG13510	CG13510	2R:18545409-18546718	Dcl	Inr	OK	0.341334	0.679035	0.992301	0.64237	0.28965	0.575935	no
CG13511	CG13511	CG13511	2R:18547216-18547643	Dcl	Inr	NOTEST	0	0	0	0	1	1	no
CG13516	CG13516	CG13516	2R:18556960-18558127	Dcl	Inr	OK	17.7361	29.1659	0.717594	1.43125	0.0147	0.0755584	no
CG13526	CG13526	CG13526	2R:18631376-18684614	Dcl	Inr	NOTEST	0	0	0	0	1	1	no
CG13527	CG13527	CG13527	2R:18631376-18684614	Dcl	Inr	NOTEST	0.0324105	0.0986225	1.60546	0	1	1	no
CG13531	CG13531	CG13531	2R:18733523-18741220	Dcl	Inr	OK	8.16342	11.3758	0.478721	1.11172	0.0543	0.199558	no
CG13532	CG13532	CG13532	2R:18758814-18761956	Dcl	Inr	OK	0.605009	0.194699	-1.63571	-1.24513	0.0425	0.167662	no
CG13538	CG13538	CG13538	2R:18974784-18975688	Dcl	Inr	NOTEST	0	0	0	0	1	1	no
CG13539	CG13539	CG13539	2R:19050534-19091494	Dcl	Inr	NOTEST	0.0188061	0	#NAME?	0	1	1	no
CG1354	CG1354	CG1354	X:9672778-9675951	Dcl	Inr	OK	188.818	205.759	0.123957	0.398687	0.4883	0.760858	no
CG13540	CG13540	CG13540	2R:19158106-19158590	Dcl	Inr	NOTEST	0	0.0381608	inf	0	1	1	no
CG13541	CG13541	CG13541	2R:19171802-19172799	Dcl	Inr	NOTEST	0.0205108	0	#NAME?	0	1	1	no
CG13544	CG13544	CG13544	2R:19026102-19028107	Dcl	Inr	NOTEST	0	0.0118503	inf	0	1	1	no
CG13545	CG13545	CG13545	2R:19045235-19045636	Dcl	Inr	NOTEST	0	0.102234	inf	0	1	1	no
CG13550	CG13550	CG13550	2R:19254411-19264535	Dcl	Inr	OK	7.07411	7.1802	0.0214757	0.0370934	0.9474	0.981228	no
CG13551	CG13551	CG13551	2R:19265382-19270944	Dcl	Inr	OK	425.963	435.788	0.032896	0.100535	0.8608	0.953224	no
CG13557	CG13557	CG13557	2R:19351815-19379520	Dcl	Inr	NOTEST	0	0	0	0	1	1	no
CG13558	CG13558	CG13558	2R:19387254-19387842	Dcl	Inr	NOTEST	0	0	0	0	1	1	no
CG13559	CG13559	CG13559	2R:19390852-19391197	Dcl	Inr	OK	0.4583	0.271458	-0.755563	-0.346579	0.55065	0.804686	no
CG13560	CG13560	CG13560	2R:19635095-19635741	Dcl	Inr	NOTEST	0.0604785	0.0720531	0.252638	0	1	1	no
CG13561	CG13561	CG13561	2R:19691837-19693772	Dcl	Inr	NOTEST	0	0.0763026	inf	0	1	1	no
CG13562	CG13562	CG13562	2R:19791499-19792616	Dcl	Inr	OK	7.16427	7.55197	0.0760336	0.0969943	0.8656	0.954695	no
CG13563	CG13563	CG13563	2R:19936727-19945128	Dcl	Inr	OK	1.60665	2.30152	0.518531	0.434122	0.4535	0.733039	no
CG13564	CG13564	CG13564	2R:19968447-19968915	Dcl	Inr	OK	1.85641	1.06437	-0.802521	-0.622668	0.28235	0.567441	no
CG13565	CG13565	CG13565	2R:19834481-19836137	Dcl	Inr	NOTEST	0	0	0	0	1	1	no
CG13566	CG13566	CG13566	2R:19849177-19850034	Dcl	Inr	NOTEST	0.289837	0.034604	-3.06623	0	1	1	no
CG13567	CG13567	CG13567	2R:19924242-19925322	Dcl	Inr	OK	34.3144	43.0215	0.326247	0.766569	0.18425	0.44233	no
CG13568	CG13568	CG13568	2R:19936727-19945128	Dcl	Inr	OK	5.48673	9.0979	0.729587	0.897045	0.1378	0.372414	no
CG13569	CG13569	CG13569	2R:20004311-20014153	Dcl	Inr	NOTEST	0.00489725	0.00527239	0.106485	0	1	1	no
CG13575	CG13575	CG13575	2R:20130785-20144937	Dcl	Inr	NOTEST	0.243998	0.0664248	-1.87708	0	1	1	no
CG13577	CG13577	CG13577	2R:20154898-20156686	Dcl	Inr	NOTEST	0.0834951	0.0504359	-0.727241	0	1	1	no
CG13578	CG13578	CG13578	2R:20265353-20277235	Dcl	Inr	NOTEST	0.219721	0.119343	-0.88056	0	1	1	no
CG13579	CG13579	CG13579	2R:20342830-20376970	Dcl	Inr	NOTEST	0.0142018	0	#NAME?	0	1	1	no
CG1358	CG1358	CG1358	2R:3483239-3508216	Dcl	Inr	NOTEST	0.177341	0.230533	0.378444	0	1	1	no
CG13581	CG13581	CG13581	2R:20394397-20395236	Dcl	Inr	NOTEST	0	0.0186077	inf	0	1	1	no
CG13585	CG13585	CG13585	2R:20419122-20446273	Dcl	Inr	OK	69.3072	49.2418	-0.493121	-0.764713	0.19385	0.456281	no
CG13587	CG13587	CG13587	2R:20485517-20487344	Dcl	Inr	NOTEST	0.03606	0.182975	2.34318	0	1	1	no
CG13589	CG13589	CG13589	2R:20379736-20380378	Dcl	Inr	NOTEST	0	0	0	0	1	1	no
CG13590	CG13590	CG13590	2R:20380778-20381471	Dcl	Inr	NOTEST	0	0	0	0	1	1	no
CG13594	CG13594	CG13594	2R:20502943-20526110	Dcl	Inr	NOTEST	0.0607879	0.0406782	-0.579527	0	1	1	no
CG13597	CG13597	CG13597	3R:19717405-19719105	Dcl	Inr	NOTEST	0	0.0297017	inf	0	1	1	no
CG13599	CG13599	CG13599	3R:19757364-19758450	Dcl	Inr	OK	18.6514	20.0767	0.10624	0.204317	0.7204	0.900313	no
CG1360	CG1360	CG1360	2R:3475277-3477611	Dcl	Inr	OK	4.78367	7.10768	0.57126	0.913392	0.11455	0.330245	no
CG13601	CG13601	CG13601	3R:19750124-19753354	Dcl	Inr	OK	25.6358	30.7873	0.264175	0.381565	0.501	0.770697	no
CG13602	CG13602	CG13602	3R:19753449-19754722	Dcl	Inr	OK	1.6409	3.55979	1.1173	1.07819	0.07805	0.255791	no
CG13603	CG13603	CG13603	3R:19810934-19812291	Dcl	Inr	OK	50.2112	63.9996	0.350054	0.898349	0.1197	0.339532	no
CG13604	CG13604	CG13604	3R:19814527-19818638	Dcl	Inr	OK	22.5972	19.7816	-0.191982	-0.533595	0.35665	0.647699	no
CG13605	CG13605	CG13605	3R:19935102-19938124	Dcl	Inr	OK	17.7729	18.6917	0.0727224	0.163631	0.7745	0.92266	no
CG13606	CG13606	CG13606	3R:19998352-20009752	Dcl	Inr	OK	3.03091	2.37425	-0.352278	-0.326503	0.58285	0.824476	no
CG13607	CG13607	CG13607	3R:19939316-19955976	Dcl	Inr	OK	4.88259	3.5241	-0.470393	-0.393628	0.56085	0.811165	no
CG13609	CG13609	CG13609	3R:20023309-20054260	Dcl	Inr	OK	1.14262	3.01191	1.39834	0.524086	0.4654	0.74214	no
CG13611	CG13611	CG13611	3R:20105293-20107299	Dcl	Inr	NOTEST	0.161856	0.328219	1.01995	0	1	1	no
CG13613	CG13613	CG13613	3R:20191275-20192071	Dcl	Inr	NOTEST	0	0	0	0	1	1	no
CG13614	CG13614	CG13614	3R:20195289-20196453	Dcl	Inr	NOTEST	0	0.017955	inf	0	1	1	no
CG13615	CG13615	CG13615	3R:20216313-20217449	Dcl	Inr	NOTEST	0	0	0	0	1	1	no
CG13616	CG13616	CG13616	3R:20218631-20219502	Dcl	Inr	NOTEST	0	0.0652469	inf	0	1	1	no
CG13617	CG13617	CG13617	3R:20341316-20343759	Dcl	Inr	NOTEST	0.142084	0.143316	0.0124537	0	1	1	no
CG13618	CG13618	CG13618	3R:20350521-20353261	Dcl	Inr	OK	0.547666	0.312386	-0.809963	-0.599045	0.3208	0.611333	no
CG13622	CG13622	CG13622	3R:20348311-20349154	Dcl	Inr	OK	0.55518	0.14582	-1.92877	-1.21333	0.05715	0.206815	no
CG13623	CG13623	CG13623	3R:20353797-20356280	Dcl	Inr	OK	9.84904	9.89775	0.00711687	0.00588974	0.9921	0.996915	no
CG13624	CG13624	CG13624	3R:20385001-20408577	Dcl	Inr	OK	5.90607	8.79583	0.574623	1.33487	0.0213	0.10016	no
CG13625	CG13625	CG13625	3R:20408786-20410855	Dcl	Inr	OK	12.0988	12.083	-0.00189169	-0.00475888	0.9933	0.997432	no
CG13627	CG13627	CG13627	3R:20538505-20543145	Dcl	Inr	OK	2.87198	1.69138	-0.763847	-1.00127	0.08265	0.265777	no
CG13630	CG13630	CG13630	3R:20543275-20545084	Dcl	Inr	OK	60.9054	53.3565	-0.190906	-0.46497	0.41495	0.70023	no
CG13631	CG13631	CG13631	3R:20595075-20595833	Dcl	Inr	OK	2.3804	3.04685	0.356118	0.318595	0.57995	0.822753	no
CG13634	CG13634	CG13634	3R:20614071-20615858	Dcl	Inr	NOTEST	0	0	0	0	1	1	no
CG13636	CG13636	CG13636	3R:20659675-20666217	Dcl	Inr	OK	0.470343	0.549249	0.223746	0.1855	0.7421	0.910836	no
CG13640	CG13640	CG13640	3R:20687380-20687884	Dcl	Inr	OK	2.48364	0.589399	-2.07514	-1.4715	0.02305	0.106221	no
CG13641	CG13641	CG13641	3R:20688653-20690502	Dcl	Inr	OK	14.829	6.38037	-1.21671	-1.16948	0.0738	0.245915	no
CG13643	CG13643	CG13643	3R:20723854-20731723	Dcl	Inr	NOTEST	0.0661761	0.220277	1.73494	0	1	1	no
CG13646	CG13646	CG13646	3R:20773353-20775261	Dcl	Inr	NOTEST	0.0489116	0.0697362	0.511732	0	1	1	no
CG13650	CG13650	CG13650	3R:20934944-20938238	Dcl	Inr	OK	0.322959	0.469394	0.53945	0.486731	0.37895	0.66771	no
CG13653	CG13653	CG13653	3R:21021281-21022057	Dcl	Inr	NOTEST	0	0	0	0	1	1	no
CG13654	CG13654	CG13654	3R:21023288-21039371	Dcl	Inr	OK	0.624059	0.667409	0.0968876	0.0474353	0.9303	0.975584	no
CG13658	CG13658	CG13658	3R:21113195-21114652	Dcl	Inr	NOTEST	0.0161157	0	#NAME?	0	1	1	no
CG13659	CG13659	CG13659	3R:21121849-21128039	Dcl	Inr	NOTEST	0.26563	0.231955	-0.195575	0	1	1	no
CG13663	CG13663	CG13663	3R:21040046-21040910	Dcl	Inr	OK	33.1195	38.6798	0.223897	0.484201	0.3915	0.679556	no
CG13667	CG13667	CG13667	3L:8398531-8404675	Dcl	Inr	OK	10.0444	11.568	0.203745	0.28804	0.62155	0.848833	no
CG13670	CG13670	CG13670	3L:8313862-8315383	Dcl	Inr	NOTEST	0.031465	0.0161497	-0.962238	0	1	1	no
CG13671	CG13671	CG13671	3L:8290271-8295446	Dcl	Inr	OK	11.5784	13.772	0.250301	0.425574	0.4566	0.735705	no
CG13674	CG13674	CG13674	3L:8211538-8212083	Dcl	Inr	NOTEST	0	0	0	0	1	1	no
CG13675	CG13675	CG13675	3L:8153414-8157552	Dcl	Inr	NOTEST	0.371197	0.367333	-0.0150991	0	1	1	no
CG13676	CG13676	CG13676	3L:8130913-8144908	Dcl	Inr	OK	109.788	85.3739	-0.362856	-1.09215	0.0542	0.199284	no
CG13678	CG13678	CG13678	3L:8215242-8216051	Dcl	Inr	OK	31.3636	31.5349	0.00785535	0.0118261	0.9837	0.993712	no
CG13679	CG13679	CG13679	3L:8195739-8196446	Dcl	Inr	OK	0.548883	3.95589	2.84943	2.09116	0.25515	0.535353	no
CG1368	CG1368	CG1368	X:14068793-14069703	Dcl	Inr	OK	5.67255	7.37572	0.378787	0.41442	0.4687	0.744546	no
CG13681	CG13681	CG13681	3L:8064899-8065412	Dcl	Inr	OK	3.31884	3.09138	-0.102431	-0.0933067	0.8656	0.954695	no
CG13685	CG13685	CG13685	3L:7643682-7752224	Dcl	Inr	OK	1.33765	2.55871	0.935713	0.148325	0.53015	0.791317	no
CG13689	CG13689	CG13689	2L:602812-603562	Dcl	Inr	OK	31.2574	36.4449	0.221518	0.446788	0.4323	0.71523	no
CG13690	CG13690	CG13690	2L:415068-419642	Dcl	Inr	OK	43.4722	32.9494	-0.399842	-0.542559	0.3418	0.63283	no
CG13692	CG13692	CG13692	2L:421799-422435	Dcl	Inr	OK	1.30015	7.86052	2.59594	2.32371	0.0002	0.00224811	yes
CG13693	CG13693	CG13693	2L:210731-250795	Dcl	Inr	NOTEST	0.0588082	0.00932487	-2.65686	0	1	1	no
CG13694	CG13694	CG13694	2L:115364-116488	Dcl	Inr	NOTEST	0	0.0683595	inf	0	1	1	no
CG13698	CG13698	CG13698	3L:18082208-18099230	Dcl	Inr	OK	68.0876	48.5061	-0.489227	-1.47765	0.012	0.0645366	no
CG13699	CG13699	CG13699	3L:18147992-18155615	Dcl	Inr	OK	0.510547	0.206886	-1.30321	-1.21312	0.0331	0.139307	no
CG13700	CG13700	CG13700	3L:18291840-18294360	Dcl	Inr	NOTEST	0	0	0	0	1	1	no
CG13704	CG13704	CG13704	3L:4898899-4900869	Dcl	Inr	NOTEST	0.115618	0.0333377	-1.79414	0	1	1	no
CG13705	CG13705	CG13705	3L:4896857-4898470	Dcl	Inr	OK	0.0515538	0.641071	3.63633	2.12312	0.04085	0.163049	no
CG13707	CG13707	CG13707	3L:4838078-4838742	Dcl	Inr	OK	4.83529	2.34538	-1.04378	-0.890481	0.12005	0.340176	no
CG13708	CG13708	CG13708	3L:4829091-4833074	Dcl	Inr	NOTEST	0.0332747	0.0995924	1.58161	0	1	1	no
CG1371	CG1371	CG1371	2R:5956613-5963147	Dcl	Inr	OK	46.2149	35.5151	-0.379926	-1.21384	0.03535	0.146293	no
CG13711	CG13711	CG13711	3L:4692783-4796249	Dcl	Inr	NOTEST	0	0.055899	inf	0	1	1	no
CG13712	CG13712	CG13712	3L:4692783-4796249	Dcl	Inr	NOTEST	0	0	0	0	1	1	no
CG13713	CG13713	CG13713	3L:4692783-4796249	Dcl	Inr	NOTEST	0.126277	0	#NAME?	0	1	1	no
CG13716	CG13716	CG13716	3L:4634435-4634789	Dcl	Inr	NOTEST	0	0	0	0	1	1	no
CG13717	CG13717	CG13717	3L:4629815-4630202	Dcl	Inr	NOTEST	0.116383	0.0726948	-0.67895	0	1	1	no
CG13720	CG13720	CG13720	3L:4498974-4500537	Dcl	Inr	NOTEST	0.0171111	0.0934423	2.44915	0	1	1	no
CG13721	CG13721	CG13721	3L:4497207-4497658	Dcl	Inr	NOTEST	0	0.146434	inf	0	1	1	no
CG13722	CG13722	CG13722	3L:4485408-4488013	Dcl	Inr	OK	0.770566	0.968989	0.330561	0.297138	0.6079	0.840743	no
CG13723	CG13723	CG13723	3L:17257515-17258086	Dcl	Inr	NOTEST	0	0	0	0	1	1	no
CG13724	CG13724	CG13724	3L:17315940-17317593	Dcl	Inr	NOTEST	0	0	0	0	1	1	no
CG13725	CG13725	CG13725	3L:17317717-17318618	Dcl	Inr	NOTEST	0	0	0	0	1	1	no
CG13727	CG13727	CG13727	3L:17333378-17334416	Dcl	Inr	NOTEST	0	0	0	0	1	1	no
CG13728	CG13728	CG13728	3L:17373123-17375785	Dcl	Inr	NOTEST	0	0.0124441	inf	0	1	1	no
CG13731	CG13731	CG13731	3L:17377120-17382998	Dcl	Inr	OK	3.89112	9.65925	1.31173	2.25674	0.00045	0.00448224	yes
CG13733	CG13733	CG13733	3L:17470894-17472026	Dcl	Inr	NOTEST	0.228565	0.375905	0.717763	0	1	1	no
CG13737	CG13737	CG13737	3L:13865828-13895161	Dcl	Inr	OK	29.325	18.3447	-0.676768	-0.985543	0.0867	0.274097	no
CG13738	CG13738	CG13738	3L:13966219-13966573	Dcl	Inr	NOTEST	0.100238	0.0898175	-0.158356	0	1	1	no
CG13739	CG13739	CG13739	2R:5205045-5239139	Dcl	Inr	NOTEST	0.0117601	0.0113821	-0.0471327	0	1	1	no
CG13741	CG13741	CG13741	2R:4975357-4982173	Dcl	Inr	NOTEST	0.380506	0.191386	-0.991434	0	1	1	no
CG13742	CG13742	CG13742	2R:4969941-4975062	Dcl	Inr	OK	14.3443	15.0228	0.0666735	0.155128	0.78435	0.926409	no
CG13743	CG13743	CG13743	2R:4932354-4947411	Dcl	Inr	NOTEST	0.00529117	0.0144242	1.44684	0	1	1	no
CG13744	CG13744	CG13744	2R:4902010-4904184	Dcl	Inr	NOTEST	0.131255	0.101096	-0.376641	0	1	1	no
CG13745	CG13745	CG13745	2R:4822077-4827299	Dcl	Inr	OK	12.402	13.5542	0.128172	0.364566	0.5253	0.787929	no
CG13747	CG13747	CG13747	2R:4905359-4918546	Dcl	Inr	NOTEST	0	0	0	0	1	1	no
CG13748	CG13748	CG13748	2R:4827919-4828641	Dcl	Inr	OK	0.873454	0.11627	-2.90926	-1.66509	0.0287	0.12548	no
CG13749	CG13749	CG13749	2R:4820927-4821950	Dcl	Inr	OK	2.05865	2.35213	0.19227	0.183087	0.74485	0.911741	no
CG13751	CG13751	CG13751	2R:4787745-4788877	Dcl	Inr	OK	203.831	269.723	0.404104	0.950666	0.10055	0.302718	no
CG13759	CG13759	CG13759	X:2475064-2479732	Dcl	Inr	NOTEST	0.0176731	0.0362449	1.03622	0	1	1	no
CG13760	CG13760	CG13760	X:2475064-2479732	Dcl	Inr	OK	9.30455	10.628	0.191866	0.352503	0.53435	0.794049	no
CG13762	CG13762	CG13762	X:2513832-2518608	Dcl	Inr	NOTEST	0.324247	0.143737	-1.17366	0	1	1	no
CG13766	CG13766	CG13766	2L:6562317-6566587	Dcl	Inr	OK	5.52767	6.81427	0.301887	0.152799	0.80305	0.933829	no
CG13771	CG13771	CG13771	2L:6662059-6663614	Dcl	Inr	NOTEST	0	0.0122801	inf	0	1	1	no
CG13773	CG13773	CG13773	2L:6906917-6907817	Dcl	Inr	OK	36.0232	32.883	-0.131584	-0.288069	0.61675	0.846271	no
CG13775	CG13775	CG13775	2L:6950439-6956872	Dcl	Inr	OK	5.33341	4.05855	-0.394093	-0.285635	0.6254	0.851231	no
CG13776	CG13776	CG13776	2L:7012326-7014737	Dcl	Inr	OK	0.949926	0.979349	0.0440084	0.0405592	0.9431	0.979911	no
CG13779	CG13779	CG13779	2L:7063984-7065833	Dcl	Inr	OK	478.02	466.386	-0.0355474	-0.10374	0.85385	0.950899	no
[truncated: 83,453 more rows]
